# Supplementary material for: Neural network-based Bluetooth synchronization of multiple wearable devices
Source: Nat Commun. 2023 Jul 25;14:4472. doi: 10.1038/s41467-023-40114-2 (PMC10368670; doi:10.1038/s41467-023-40114-2)
Supplement: Supplementary file 4 — Supplementary Code [file 41467_2023_40114_MOESM4_ESM.zip]

Archive with 4 entries (4 files):
- Code/bluetooth.py
- Code/neuron.py
- Code/README.txt
- Code/Requirements.txt
