# Supplementary material for: Neural network-based Bluetooth synchronization of multiple wearable devices
Source: Nat Commun. 2023 Jul 25;14:4472. doi: 10.1038/s41467-023-40114-2 (PMC10368670; doi:10.1038/s41467-023-40114-2)
Supplement: Supplementary file 4 — Supplementary Code [file 41467_2023_40114_MOESM4_ESM.zip › Code/bluetooth.py]

# This code belongs to the Electronics Design Laboratory (EDL), Istituto Italiano di Tecnologia - IIT, Genoa, Italy.
# This code was developed for the software module for synchronizing multiple Kinematics Detectors. 
# The authors of this code are Karthikeyan Kalyanasundaram Balasubramanian, and Marco Crepaldi. 

# The wearable devices must adhere to have necessary commands like START, STOP and MARK to have the complete control of the wearable devices using this software snippet - for more information read the supplementary information. 
# The wearable devices must adhere to have custom acknowledgments like OK, ERR, and END - read supplementary information for more information.
# The hardware requirement for this snippet to function is BLE112 - Bluetooth Hardware module. 
#Note: the library can be tweaked or replaced to use BLEAK (Not focused in here) for using the builtin support of the Bluetooth hardware.
 
# Libraries necessary for this snippet to function.
import sys
import re
import pygatt
import time
import math
from datetime import datetime 
from multiprocessing import Pipe
from neuron import *
import numpy as np
import ctypes
import os
import logging


TRAINED = False

#Constants declaration 
#Custom UUIDs used for Bluetooth transmission in wearables
rxuuid = '00000002-0000-0000-0000-000000000000'
txuuid = '00000003-0000-0000-0000-000000000000'

#Wearable device parameters
kid_vendor = 'KID'

def clock(delay): # delay to be given in milliseconds. 
    start = millis()
    while (millis()-start <= delay):
        pass
    return
    
#Low-level local system timer to directly read the clock ticks from the local system    
def millis(): #1 microseconds precision 
    tics = ctypes.c_int64()
    freq = ctypes.c_int64()
    ctypes.windll.Kernel32.QueryPerformanceCounter(ctypes.byref(tics)) 
    ctypes.windll.Kernel32.QueryPerformanceFrequency(ctypes.byref(freq))  
    t_mus = tics.value*1e6/freq.value
    return t_mus

#Custom Bluetooth class..     
class Bluetooth():
    # Running pararmaters instantiation each parameter is designed for self illustrative purpose
    def __init__(self):
        self.adapter = None #to store the port information for instance COM10 or /dev/ttyACM0
        self.status =  None #display current status 
        self.dcount =  None #device count to have track of the connected wearable devices to the local system
        self.w_pipe, self.r_pipe = Pipe() #PIPE implementation to transfer the receiving data
        self.model = None
    # Functions for connecting/controlling the Bluetooth module and the corresponding wearable devices at a time or individually.
    # Define the Bluetooth adapter in the local system for initiating communication, for instance COM10 or /dev/ttyACM0
    def ble_def_adapter(self, port):
        try:
            self.adapter = pygatt.BGAPIBackend(serial_port = port)
        except:
            self.status = "{}: Port Failure".format(port)
    
    # Start Bluetooth adapter    
    def ble_start(self):
        try:
            self.adapter.start() #opens the Bluetooth adapter
        except:
            self.status = "Error starting the port"
            
    # Stop Bluetooth adapter
    def ble_stop(self):
        try:
            self.adapter.stop() # stops the Bluetooth adapter
        except:
            self.status = "Error stopping the Bluetooth communication"
    
    # Scan the wearable here, KiDs, and give the output in a list of address. 
    def kid_scan(self):
        _kids = []
        try:
            _kids = self.adapter.filtered_scan(name_filter=kid_vendor, timeout = 5)
            return _kids
            
        except pygatt.exceptions.NotConnectedError as e:
            self.status = "Bluetooth: Check the device"
    
    # Connect wearables based on the addresses. 
    def kid_connect(self, address):
        try:
            _device = self.adapter.connect(address, interval_min = 6, interval_max = 16) # Connection Interval is discussed in the Supplementary Information ----- ADD here. 
            _device.subscribe(txuuid, self.recv, indication = False) # Subscribe the devices with notifications to recieve the acknowledgement in registering the data.  
        #if notifications arrive, automatically instatiate the recv subroutine 
            return _device
        except pygatt.exceptions.NotConnectedError as e:
            self.status = "Error in BLE"
            return " "
        except pygatt.exceptions.BLEError as e:
            self.status = "Error in BLE"
            return " "
   
    # Disconnect/terminate the KiD connections
    def kid_disconnect(self, device):
        try:
            device.disconnect()
        except:
            self.status = "Check the Bluetooth device"

    # Read the device received signal strength indicator. 
    def kid_rssi(self, device):
        try:
            _rssi = device.get_rssi()
            return _rssi
        except:
            self.status = "Check the connected device"
                  
    # Erase the KiD memory. 
    def kid_erase(self, device):                       #synchronous command
        try:
            self.write("QERASE", device)
        except:
            self.status = "Device error failed, check device"
            
    # Start the kiD accquisition    
    def kid_start(self, device):                       # synchronous command
        self.old = millis()                            # intializing the time parameter of the local system
        self.ddelta_t = [0 for i in range(len(device))]# intializing the device time
        self.sdelta_t = [0 for i in range(len(device))]# intializing the system sent time
        self.rdelta_t = [0 for i in range(len(device))]# intializing the system receive time
        try:
            if TRAINED:
                self.model = nn_load("C:/")
                self.write("ST ", device) # START - starts the device acquisition
            else: 
                self.train_sync_engine(device)
        except:
            self.status = "Device start error"
        return
        
    # Stop the kiD acquistion
    def kid_stop(self, device):                       # synchronous command
        try:
            self.write("STOP ", device)    # STOP - stops the device acquisition
            print(self.sdelta_t)
            print(self.rdelta_t)
            print(self.ddelta_t)
        except:
            self.status = "Device stop failed"
            
    # Read the KiD system time 
    def kid_time(self, device):
        try:
            self.write("TIME", device)
        except:
            self.status = "Time value error, check the device"
            
    # Write the information to wearable with the data.     
    def kid_write(self, buf, device):                  # synchronous command
        _tmp_buf = buf+","
        try:
            self.write(_tmp_buf, device)
        except:
            self.status = "Device error"
            
    # Apply the data from the sync engine
    def sync_engine(self, device):
        if TRAINED:
            tmp = len(self.ddelta_t)-1
            rsdelta_t = []
            for i in range(0, len(device)):
                rsdelta_t.append((self.sdelta_t[i] + self.rdelta_t[i])/2)
            return(nn_predict(rsdelta_t)) #for testing purposes without synchronization
    
    # Neural network training with wearables
    def train_sync_engine(self, device):
        global TRAINED 
        TRAINED = True
        for i in range(1, 2000):
                self.kid_time(device)
                clock(1000)
        x_train = []
        y_train = []
        for i in range(0, len(self.ddelta_t)):
            rsdelta_t = []
            for j in range(0, len(device)):
                rsdelta_t.append((self.sdelta_t[i][j] + self.rdelta_t[i][j])/2) 
            xtrain.append(rsdelta_t)    
        ytrain.append(self.ddelta_t)
        syn_nn = nn_create(x_train, y_train)
        syn_nn = nn_fit(syn_nn, x_train, y_train)
        nn_save(syn_nn, "C:/")
        return
        
    # Write handle of the pygatt library for Bluetooth device, where the data is actually sent to the devices. The times the data are sent are noted for synchronization purposes. 
    def write(self, buf, device): 
        tau = np.appdend(0, np.diff(self.sync_engine(device)))
        self.time_start = millis() # recording the local time of action to compute system local system
        try:
            for dev in range(len(device)):
                device[dev].char_write(rxuuid, bytearray(str((buf +tau[dev]+'\n')).encode('ascii')))
                _tmp = millis()-self.time_start
                logging.info("{} Data sent at {}".format(self.device[dev], _tmp))
                self.sdelta_t.append(_tmp)# record the local system time for the event of sending the data
        except:
            self.status = "Error in writing the Bluetooth handle"
            
    # Notification reception from the devices as packets and recognize them as commands, and automatically pushes the data to the read buffer for processing.      
    def recv(self, handle, rv):
        val = rv.decode() # decode the data. 
        for ch in val:
            if ch == '\r' or ch == '\n': # read the data completely in the buffer and send them the read buffer via pipe. 
                if len(self.buf) > 0:
                    _data = ''.join(self.buf)
                    self.w_pipe.send(_data)
                    self.buf = []
            else:
                self.buf.append(ch)
    
    # Notification recognizition based on the conditions set in the write buffer and recognize commands and do necessary functions accordingly.            
    def read(self):
        self.rdelta_t.append(millis()-self.time_start)  # record the local system time for the event receiving the data
        self.data.append(self.r_pipe.recv()) 
        if len(self.data) == self.dcount: #check whether the number of responses received from the devices are equal to device count. For instance, 2 devices should provide 2 Acknowledgments. 
            self.running = False # terminate running in order to complete the entire local system device transaction. Devices are free for next instruction. 
            # print(self.data) for testing purposes
            self.ddelta_t.append(self.data) # recording the device time stamping time. 
            return

# Device testing sample code
def test_device(port = "COM10"):
    x = Bluetooth() #object instantiation
    x.ble_def_adapter("COM10") #define adapter
    x.ble_start() #start for initiating actions in the BLE device
    t = x.kid_scan() # search for kids
    d = []
    for i in t:
        d.append(x.kid_connect(i["address"])) # add the addresses to the list
    #print("{} devices connected..".format(len(d)))
    x.dcount=len(d)
    x.kid_start(d)
    x.kid_stop(d)
    return x, d
