# Supplementary material for: Neural network-based Bluetooth synchronization of multiple wearable devices
Source: Nat Commun. 2023 Jul 25;14:4472. doi: 10.1038/s41467-023-40114-2 (PMC10368670; doi:10.1038/s41467-023-40114-2)
Supplement: Supplementary file 4 — Supplementary Code [file 41467_2023_40114_MOESM4_ESM.zip › Code/neuron.py]

import numpy as np
import os
os.environ["TF_CPP_MIN_LOG_LEVEL"] = "2"
import tensorflow as tf
from keras.models import Sequential
from keras.layers.core import Dense

def nn_create(x_train, y_train):
    model = Sequential()
    model.add(Dense(5, activation='relu', input_dim = x_train.shape[1]))
    model.add(Dense(7, activation = "relu"))
    model.add(Dense(5, activation = "relu"))
    model.add(Dense(y_train.shape[1], activation = "relu"))
    model.compile(loss='mean_squared_error',
                           optimizer='Adam',
                           metrics=['binary_accuracy'])
    return model
    
def nn_load(path):
    model = (path+"/neuron")
    new_model=tf.keras.models.load_model(path)
    return new_model
    
def nn_save(model, path):
    model.save(path+"/neuron")
    
def nn_summary(model):
    model.summary()
    
def nn_fit(model, x_train, y_train):
    model.fit(x_train, y_train, epochs = 2500)
    return model 

def nn_predict(x, model):
    return (model.predict(x))
