# Supplementary material for: Neural network-based Bluetooth synchronization of multiple wearable devices
Source: Nat Commun. 2023 Jul 25;14:4472. doi: 10.1038/s41467-023-40114-2 (PMC10368670; doi:10.1038/s41467-023-40114-2)
Supplement: Supplementary file 4 — Supplementary Code [file 41467_2023_40114_MOESM4_ESM.zip › Code/README.txt]

# This code was created by Karthikeyan Kalyanasundaram Balasubramanian and Marco Crepaldi, the Electronics Design Laboratory (EDL) at the Istituto Italiano di Tecnologia - IIT in Genoa, Italy. It is specifically designed to synchronize multiple Kinematics Detectors. 

# The file bluetooth.py is crucial to the program as it reads devices, categorizes them, and creates a synchronized network to record group actions. At the end of the file, you will find a test program included in the source code. Additionally, neuron.py is the Tensorflow implementation that can be used to modify parameters, if necessary. 

# Please note that the parameters and components were designed for specific hardware, but with some specific firmware changes mentioned in the code, they could work on any wearable device. 

For more information, please refer to the supplementary information.
