# Supplementary material for: Neural network-based Bluetooth synchronization of multiple wearable devices
Source: Nat Commun. 2023 Jul 25;14:4472. doi: 10.1038/s41467-023-40114-2 (PMC10368670; doi:10.1038/s41467-023-40114-2)
Supplement: Supplementary file 4 — Supplementary Code [file 41467_2023_40114_MOESM4_ESM.zip › Code/Requirements.txt]

numpy
pygatt
re
time
math
threading
datetime
ctypes
os
sys
logging
multiprocessing
keras 
tensorflow
