# Supplementary material for: Neural network-based Bluetooth synchronization of multiple wearable devices
Source: Nat Commun. 2023 Jul 25;14:4472. doi: 10.1038/s41467-023-40114-2 (PMC10368670; doi:10.1038/s41467-023-40114-2)
Supplement: Supplementary file 6 — Source Data [file 41467_2023_40114_MOESM6_ESM.zip]

Archive with 13 entries (13 files):
- Data/Figure_2c.csv
- Data/Figure_2d.csv
- Data/Figure_3c.csv
- Data/Figure_3e.csv
- Data/Figure_3f.csv
- Data/Figure_3g.csv
- Data/Figure_4b.csv
- Data/Figure_4c.csv
- Data/Figure_4d.csv
- Data/Figure_4e.csv
- Data/Figure_4f.csv
- Data/Figure_4g.csv
- Data/Figure_5c.csv
