# Supplementary material for: Neural network-based Bluetooth synchronization of multiple wearable devices
Source: Nat Commun. 2023 Jul 25;14:4472. doi: 10.1038/s41467-023-40114-2 (PMC10368670; doi:10.1038/s41467-023-40114-2)
Supplement: Supplementary file 6 — Source Data [file 41467_2023_40114_MOESM6_ESM.zip › Data/Figure_2c.csv]

Time	Sample
0	0
5	1000
10	2000
15	3000
20	4000
25	5000
