# Supplementary material for: Neural network-based Bluetooth synchronization of multiple wearable devices
Source: Nat Commun. 2023 Jul 25;14:4472. doi: 10.1038/s41467-023-40114-2 (PMC10368670; doi:10.1038/s41467-023-40114-2)
Supplement: Supplementary file 6 — Source Data [file 41467_2023_40114_MOESM6_ESM.zip › Data/Figure_2d.csv]

Sample	Acceleration
1	0
2	-2724
3	-2684
4	-2604
5	-2636
6	-2592
7	-2584
8	-2552
9	-2548
10	-2600
11	-2692
12	-2728
13	-2716
14	-2720
15	-2736
16	-2788
17	-2800
18	-2760
19	-2584
20	-2564
21	-2524
22	-2420
23	-2296
24	-2012
25	-1700
26	-1540
27	-1224
28	-1268
29	-1752
30	-1952
31	-2044
32	-2204
33	-2468
34	-2764
35	-3276
36	-3596
37	-3652
38	-3592
39	-3536
40	-3740
41	-3824
42	-3896
43	-4036
44	-4028
45	-4032
46	-3884
47	-3780
48	-3592
49	-3412
50	-3264
51	-2868
52	-2828
53	-2492
54	-2436
55	-2344
56	-2332
57	-2168
58	-2144
59	-2132
60	-2004
61	-2168
62	-2036
63	-1936
64	-1792
65	-1652
66	-1744
67	-1828
68	-1892
69	-1932
70	-1964
71	-1948
72	-1992
73	-2136
74	-2188
75	-2300
76	-2260
77	-2208
78	-2244
79	-2460
80	-2364
81	-2316
82	-2468
83	-2464
84	-2544
85	-2576
86	-2628
87	-2760
88	-2784
89	-2868
90	-2864
91	-2996
92	-3008
93	-3020
94	-3068
95	-2960
96	-2832
97	-2696
98	-2620
99	-2476
100	-2424
101	-2244
102	-2120
103	-2088
104	-2124
105	-2140
106	-2084
107	-2056
108	-2056
109	-2036
110	-2180
111	-2152
112	-2080
113	-2128
114	-2292
115	-2292
116	-2336
117	-2360
118	-2316
119	-2268
120	-2116
121	-2300
122	-2360
123	-2280
124	-2176
125	-2368
126	-2488
127	-2468
128	-2520
129	-2476
130	-2636
131	-2704
132	-2796
133	-3508
134	-3228
135	-2960
136	-3304
137	-2936
138	-2832
139	-2932
140	-3164
141	-3448
142	-3224
143	-2872
144	-2828
145	-2812
146	-2624
147	-2796
148	-2960
149	-3036
150	-3368
151	-3616
152	-3792
153	-3880
154	-3864
155	-3840
156	-3740
157	-3392
158	-3320
159	-3304
160	-3200
161	-3104
162	-2912
163	-2852
164	-2680
165	-2624
166	-2340
167	-2400
168	-2524
169	-2472
170	-2680
171	-2920
172	-3084
173	-3048
174	-3136
175	-2928
176	-2612
177	-2512
178	-2692
179	-3100
180	-2512
181	-2196
182	-2392
183	-1824
184	-1884
185	-1788
186	-1704
187	-1780
188	-2036
189	-2020
190	-2048
191	-2048
192	-1976
193	-1992
194	-1764
195	-1828
196	-2116
197	-2172
198	-2236
199	-2456
200	-2568
201	-2592
202	-3420
203	-2684
204	-2632
205	-2904
206	-2888
207	-2952
208	-2992
209	-2916
210	-2784
211	-2744
212	-2680
213	-2684
214	-2588
215	-2556
216	-2496
217	-2460
218	-2352
219	-2248
220	-2208
221	-2416
222	-2432
223	-2504
224	-2464
225	-2532
226	-2612
227	-2552
228	-2660
229	-2672
230	-2736
231	-2660
232	-2652
233	-2528
234	-2604
235	-2620
236	-2528
237	-2612
238	-2596
239	-2568
240	-2548
241	-2564
242	-2440
243	-2448
244	-2472
245	-2468
246	-2480
247	-2460
248	-2440
249	-2400
250	-2508
251	-2552
252	-2604
253	-2600
254	-2564
255	-2532
256	-2508
257	-2576
258	-2532
259	-2460
260	-2512
261	-2376
262	-2240
263	-2292
264	-2252
265	-2176
266	-2168
267	-2132
268	-2108
269	-2080
270	-2144
271	-2168
272	-2216
273	-2252
274	-2260
275	-2316
276	-2268
277	-2340
278	-2320
279	-2376
280	-2404
281	-2352
282	-2352
283	-2288
284	-2240
285	-2220
286	-2136
287	-2120
288	-2124
289	-2052
290	-2072
291	-2016
292	-2080
293	-2160
294	-2224
295	-2240
296	-2244
297	-2352
298	-2360
299	-2420
300	-2400
301	-2404
302	-2424
303	-2468
304	-2456
305	-2480
306	-2408
307	-2452
308	-2296
309	-2276
310	-2300
311	-2268
312	-2260
313	-2300
314	-2320
315	-2304
316	-2208
317	-2292
318	-2304
319	-2388
320	-2320
321	-2360
322	-2412
323	-2460
324	-2576
325	-2564
326	-2632
327	-2672
328	-2704
329	-2684
330	-2692
331	-2776
332	-2744
333	-2740
334	-2788
335	-2648
336	-2672
337	-2652
338	-2684
339	-2692
340	-2720
341	-2712
342	-2668
343	-2576
344	-2692
345	-2672
346	-2656
347	-2576
348	-2536
349	-2576
350	-2484
351	-2508
352	-2552
353	-2508
354	-2472
355	-2508
356	-2536
357	-2600
358	-2620
359	-2728
360	-2756
361	-2724
362	-2788
363	-2812
364	-2768
365	-2744
366	-2788
367	-2820
368	-2832
369	-2708
370	-2772
371	-2736
372	-2788
373	-2700
374	-2608
375	-2580
376	-2584
377	-2620
378	-2684
379	-2556
380	-2596
381	-2568
382	-2592
383	-2532
384	-2648
385	-2636
386	-2736
387	-2692
388	-2644
389	-2796
390	-2760
391	-2788
392	-2700
393	-2832
394	-2668
395	-2604
396	-2540
397	-2448
398	-2436
399	-2424
400	-2360
401	-2324
402	-2280
403	-2388
404	-2392
405	-2452
406	-2456
407	-2604
408	-2608
409	-2664
410	-2700
411	-2724
412	-2716
413	-2692
414	-2664
415	-2692
416	-2640
417	-2708
418	-2640
419	-2720
420	-2700
421	-2660
422	-2520
423	-2632
424	-2636
425	-2656
426	-2552
427	-2624
428	-2664
429	-2712
430	-2768
431	-2760
432	-2864
433	-3012
434	-3000
435	-2956
436	-3084
437	-3096
438	-3224
439	-3152
440	-3176
441	-3124
442	-3168
443	-3276
444	-3248
445	-3272
446	-3280
447	-3236
448	-3216
449	-3212
450	-3120
451	-3296
452	-3252
453	-3144
454	-3192
455	-3112
456	-3136
457	-3120
458	-3112
459	-3132
460	-3124
461	-3152
462	-3148
463	-3284
464	-3244
465	-3248
466	-3292
467	-3352
468	-3444
469	-3432
470	-3376
471	-3468
472	-3396
473	-3460
474	-3564
475	-3468
476	-3364
477	-3324
478	-3420
479	-3360
480	-3280
481	-3152
482	-3100
483	-3144
484	-3032
485	-3056
486	-3096
487	-3012
488	-3092
489	-3092
490	-3104
491	-3168
492	-3200
493	-3248
494	-3316
495	-3284
496	-3192
497	-3328
498	-3232
499	-3356
500	-3380
501	-3488
502	-3456
503	-2916
504	-3588
505	-3588
506	-3664
507	-3732
508	-3740
509	-3848
510	-3964
511	-3888
512	-3928
513	-4012
514	-3924
515	-3928
516	-3916
517	-3920
518	-3844
519	-3800
520	-3728
521	-3728
522	-3616
523	-3644
524	-3652
525	-3704
526	-3636
527	-3708
528	-3764
529	-3640
530	-3680
531	-3672
532	-3624
533	-3548
534	-3504
535	-3464
536	-3396
537	-3340
538	-3176
539	-3176
540	-3084
541	-3084
542	-3176
543	-3192
544	-3296
545	-3260
546	-3420
547	-3488
548	-3500
549	-3548
550	-3632
551	-3680
552	-3700
553	-3668
554	-3748
555	-3704
556	-3676
557	-3572
558	-3612
559	-3624
560	-3520
561	-3568
562	-3588
563	-3552
564	-3540
565	-3608
566	-3516
567	-3636
568	-3636
569	-3588
570	-3656
571	-3732
572	-3808
573	-3712
574	-3808
575	-3736
576	-3744
577	-3772
578	-3780
579	-3712
580	-3676
581	-3552
582	-3652
583	-3568
584	-3564
585	-3508
586	-3436
587	-3396
588	-3364
589	-3328
590	-3292
591	-3320
592	-3204
593	-3400
594	-3292
595	-3192
596	-3244
597	-3216
598	-3352
599	-3332
600	-3348
601	-3320
602	-3300
603	-3288
604	-3432
605	-3496
606	-3540
607	-3552
608	-3584
609	-3720
610	-3888
611	-4000
612	-3972
613	-4144
614	-4172
615	-4300
616	-4232
617	-4348
618	-4160
619	-4036
620	-4096
621	-3888
622	-3896
623	-3756
624	-3772
625	-3768
626	-3768
627	-3764
628	-3804
629	-3888
630	-3940
631	-4096
632	-4032
633	-4004
634	-4092
635	-4072
636	-4052
637	-4024
638	-4084
639	-4084
640	-4072
641	-4084
642	-4016
643	-4048
644	-4056
645	-4028
646	-3980
647	-4036
648	-3964
649	-4028
650	-4088
651	-4004
652	-4052
653	-4076
654	-4048
655	-4084
656	-4060
657	-4036
658	-4056
659	-4004
660	-3996
661	-3932
662	-3844
663	-3828
664	-3792
665	-3604
666	-3528
667	-3588
668	-3412
669	-3416
670	-3380
671	-3360
672	-3288
673	-3272
674	-3340
675	-3400
676	-3572
677	-3696
678	-3752
679	-3844
680	-3960
681	-3968
682	-3924
683	-3848
684	-3888
685	-3800
686	-3788
687	-3652
688	-3636
689	-3596
690	-3512
691	-3516
692	-3604
693	-3604
694	-3656
695	-3676
696	-3760
697	-3844
698	-3928
699	-4084
700	-4164
701	-4120
702	-4164
703	-4132
704	-4000
705	-3952
706	-3932
707	-3856
708	-3844
709	-3828
710	-3744
711	-3736
712	-3664
713	-3688
714	-3696
715	-3668
716	-3664
717	-3680
718	-3696
719	-3664
720	-3816
721	-3928
722	-4100
723	-4164
724	-4204
725	-4300
726	-4344
727	-4380
728	-4292
729	-4220
730	-4196
731	-4152
732	-4132
733	-4112
734	-4176
735	-4140
736	-4148
737	-4160
738	-4168
739	-4236
740	-4164
741	-4276
742	-4480
743	-4532
744	-4520
745	-4544
746	-4664
747	-4676
748	-4548
749	-4512
750	-4372
751	-4216
752	-4364
753	-4304
754	-4084
755	-4036
756	-4072
757	-4000
758	-4096
759	-4028
760	-4036
761	-4316
762	-4236
763	-4284
764	-4464
765	-4492
766	-4440
767	-4456
768	-4392
769	-4276
770	-4144
771	-3976
772	-3848
773	-3732
774	-3556
775	-3580
776	-3624
777	-3620
778	-3704
779	-3824
780	-3900
781	-4028
782	-4176
783	-4348
784	-4400
785	-4488
786	-4516
787	-4604
788	-4740
789	-4748
790	-4864
791	-4848
792	-4892
793	-4856
794	-4996
795	-5004
796	-4920
797	-4920
798	-4980
799	-4944
800	-4788
801	-4812
802	-4940
803	-4672
804	-4596
805	-4520
806	-4308
807	-4300
808	-4288
809	-4324
810	-4284
811	-4272
812	-4260
813	-4424
814	-4424
815	-4448
816	-4444
817	-4524
818	-4560
819	-4564
820	-4596
821	-4516
822	-4464
823	-4424
824	-4308
825	-4284
826	-4088
827	-4004
828	-3864
829	-3876
830	-3824
831	-3756
832	-3744
833	-3700
834	-3760
835	-3768
836	-3872
837	-3888
838	-4084
839	-4044
840	-4100
841	-4156
842	-4104
843	-4220
844	-4208
845	-4440
846	-4396
847	-4408
848	-4524
849	-4552
850	-4548
851	-4600
852	-4496
853	-4436
854	-4492
855	-4380
856	-4408
857	-4416
858	-4552
859	-4504
860	-4488
861	-4544
862	-4560
863	-4604
864	-4592
865	-4564
866	-4504
867	-4392
868	-4444
869	-4324
870	-4424
871	-4324
872	-4352
873	-4336
874	-4200
875	-4172
876	-4220
877	-4136
878	-4092
879	-4156
880	-4040
881	-3944
882	-3956
883	-3928
884	-3916
885	-3884
886	-3868
887	-3844
888	-3904
889	-3768
890	-3696
891	-3744
892	-3756
893	-3884
894	-3816
895	-3888
896	-3844
897	-3876
898	-3928
899	-3884
900	-3880
901	-3896
902	-3848
903	-3836
904	-3744
905	-3780
906	-3772
907	-3748
908	-3752
909	-3792
910	-3868
911	-3864
912	-3876
913	-3920
914	-3876
915	-3888
916	-3784
917	-3860
918	-3896
919	-3808
920	-3812
921	-3768
922	-3700
923	-3680
924	-3648
925	-3628
926	-3584
927	-3460
928	-3508
929	-3580
930	-3528
931	-3596
932	-3696
933	-3588
934	-3712
935	-3684
936	-3708
937	-3780
938	-3852
939	-3752
940	-3756
941	-3704
942	-3552
943	-3504
944	-3412
945	-3296
946	-3216
947	-3232
948	-3092
949	-3044
950	-3060
951	-2940
952	-3044
953	-3012
954	-3044
955	-2904
956	-2960
957	-2900
958	-2988
959	-2904
960	-2956
961	-2924
962	-2904
963	-2948
964	-2860
965	-2872
966	-2836
967	-2972
968	-2920
969	-2816
970	-2880
971	-2844
972	-2840
973	-2728
974	-2812
975	-2808
976	-2828
977	-2868
978	-2844
979	-2900
980	-2988
981	-3036
982	-3012
983	-2996
984	-2936
985	-2936
986	-2948
987	-2924
988	-2800
989	-2828
990	-2816
991	-2684
992	-2652
993	-2596
994	-2612
995	-2612
996	-2680
997	-2592
998	-2656
999	-2604
1000	-2704
1001	-2696
1002	-2688
1003	-2736
1004	-2772
1005	-2756
1006	-2636
1007	-2712
1008	-2632
1009	-2644
1010	-2656
1011	-2708
1012	-2800
1013	-2804
1014	-2824
1015	-2736
1016	-2648
1017	-2612
1018	-2556
1019	-2608
1020	-2508
1021	-2408
1022	-2336
1023	-2388
1024	-2308
1025	-2308
1026	-2236
1027	-2128
1028	-2076
1029	-2032
1030	-2112
1031	-1996
1032	-2004
1033	-2016
1034	-2088
1035	-2208
1036	-2288
1037	-2332
1038	-2520
1039	-2480
1040	-2544
1041	-2700
1042	-2656
1043	-2948
1044	-2836
1045	-2728
1046	-2568
1047	-2644
1048	-2480
1049	-2296
1050	-2244
1051	-2176
1052	-2032
1053	-1988
1054	-1860
1055	-1784
1056	-1708
1057	-1704
1058	-1764
1059	-1740
1060	-1772
1061	-1728
1062	-1724
1063	-1764
1064	-1796
1065	-1760
1066	-1872
1067	-1912
1068	-1908
1069	-1844
1070	-1788
1071	-1812
1072	-1728
1073	-1716
1074	-1696
1075	-1624
1076	-1500
1077	-1336
1078	-1268
1079	-1192
1080	-1140
1081	-1092
1082	-1156
1083	-1184
1084	-1072
1085	-1184
1086	-1116
1087	-1156
1088	-1220
1089	-1200
1090	-1292
1091	-1240
1092	-1256
1093	-1312
1094	-1280
1095	-1248
1096	-1224
1097	-1192
1098	-1220
1099	-1312
1100	-1328
1101	-1328
1102	-1272
1103	-1324
1104	-1248
1105	-1232
1106	-1332
1107	-1360
1108	-1352
1109	-1288
1110	-1268
1111	-1292
1112	-1312
1113	-1320
1114	-1320
1115	-1248
1116	-1148
1117	-1136
1118	-1176
1119	-1004
1120	-1004
1121	-992
1122	-984
1123	-1040
1124	-984
1125	-972
1126	-976
1127	-1052
1128	-1036
1129	-1060
1130	-980
1131	-1072
1132	-912
1133	-896
1134	-896
1135	-812
1136	-796
1137	-744
1138	-664
1139	-688
1140	-632
1141	-624
1142	-612
1143	-716
1144	-672
1145	-744
1146	-804
1147	-872
1148	-868
1149	-924
1150	-928
1151	-936
1152	-1012
1153	-948
1154	-988
1155	-988
1156	-896
1157	-844
1158	-804
1159	-660
1160	-644
1161	-700
1162	-664
1163	-688
1164	-628
1165	-624
1166	-704
1167	-720
1168	-696
1169	-828
1170	-772
1171	-888
1172	-864
1173	-836
1174	-820
1175	-700
1176	-588
1177	-548
1178	-392
1179	-280
1180	-336
1181	-312
1182	-320
1183	-376
1184	-372
1185	-572
1186	-644
1187	-792
1188	-916
1189	-1064
1190	-1208
1191	-1212
1192	-1352
1193	-1472
1194	-1404
1195	-1432
1196	-1452
1197	-1488
1198	-1472
1199	-1432
1200	-1384
1201	-1248
1202	-1336
1203	-1256
1204	-1288
1205	-1280
1206	-1244
1207	-1248
1208	-1168
1209	-1148
1210	-1144
1211	-1164
1212	-1272
1213	-1256
1214	-1364
1215	-1300
1216	-1520
1217	-1292
1218	-1140
1219	-1380
1220	-1376
1221	-1364
1222	-1348
1223	-1196
1224	-1116
1225	-1092
1226	-1028
1227	-964
1228	-1000
1229	-1064
1230	-1092
1231	-1188
1232	-1184
1233	-1292
1234	-1420
1235	-1472
1236	-1520
1237	-1616
1238	-1648
1239	-1572
1240	-1560
1241	-1532
1242	-1484
1243	-1340
1244	-1264
1245	-1276
1246	-1116
1247	-1124
1248	-1176
1249	-1232
1250	-1264
1251	-1380
1252	-1360
1253	-1376
1254	-1368
1255	-1376
1256	-1412
1257	-1396
1258	-1420
1259	-1436
1260	-1432
1261	-1472
1262	-1488
1263	-1544
1264	-1636
1265	-1732
1266	-1768
1267	-1828
1268	-1916
1269	-1896
1270	-1860
1271	-1852
1272	-1956
1273	-1940
1274	-1972
1275	-2180
1276	-2112
1277	-2180
1278	-2136
1279	-2144
1280	-2176
1281	-2084
1282	-2060
1283	-2044
1284	-2020
1285	-2000
1286	-1816
1287	-1784
1288	-1764
1289	-1616
1290	-1564
1291	-1548
1292	-1456
1293	-1496
1294	-1616
1295	-1668
1296	-1664
1297	-1736
1298	-1704
1299	-1720
1300	-1764
1301	-1848
1302	-1844
1303	-1948
1304	-1952
1305	-2076
1306	-2064
1307	-2144
1308	-2256
1309	-2296
1310	-2284
1311	-2244
1312	-2256
1313	-2200
1314	-2260
1315	-2260
1316	-2300
1317	-2276
1318	-2300
1319	-2268
1320	-2364
1321	-2456
1322	-2532
1323	-2520
1324	-2488
1325	-2516
1326	-2648
1327	-2536
1328	-2564
1329	-2548
1330	-2540
1331	-2512
1332	-2484
1333	-2492
1334	-2484
1335	-2356
1336	-2380
1337	-2340
1338	-2324
1339	-2240
1340	-2240
1341	-2248
1342	-2176
1343	-2080
1344	-2112
1345	-2064
1346	-2036
1347	-2072
1348	-2108
1349	-2032
1350	-2068
1351	-2092
1352	-2116
1353	-2236
1354	-2180
1355	-2324
1356	-2460
1357	-2472
1358	-2464
1359	-2548
1360	-2524
1361	-2540
1362	-2652
1363	-2804
1364	-2816
1365	-2856
1366	-2892
1367	-2900
1368	-2936
1369	-2956
1370	-2940
1371	-2904
1372	-2948
1373	-2924
1374	-2864
1375	-2888
1376	-2740
1377	-2724
1378	-2672
1379	-2584
1380	-2516
1381	-2464
1382	-2452
1383	-2480
1384	-2520
1385	-2516
1386	-2596
1387	-2704
1388	-2832
1389	-2828
1390	-2856
1391	-2936
1392	-2968
1393	-2976
1394	-2976
1395	-3020
1396	-3060
1397	-3056
1398	-3092
1399	-3144
1400	-3116
1401	-3176
1402	-3248
1403	-3340
1404	-3356
1405	-3524
1406	-3636
1407	-3700
1408	-3500
1409	-3680
1410	-3680
1411	-3556
1412	-3628
1413	-3476
1414	-3288
1415	-3340
1416	-3340
1417	-3296
1418	-3352
1419	-3540
1420	-3376
1421	-3616
1422	-3508
1423	-3676
1424	-3628
1425	-3688
1426	-3640
1427	-3604
1428	-3464
1429	-3568
1430	-3592
1431	-3120
1432	-3360
1433	-3304
1434	-2916
1435	-3220
1436	-3016
1437	-2928
1438	-3296
1439	-3208
1440	-3304
1441	-3260
1442	-3452
1443	-3360
1444	-3468
1445	-3492
1446	-3512
1447	-3452
1448	-3416
1449	-3456
1450	-3444
1451	-3316
1452	-3356
1453	-3400
1454	-3472
1455	-3368
1456	-3624
1457	-3648
1458	-3628
1459	-3736
1460	-3964
1461	-4016
1462	-4144
1463	-4140
1464	-4136
1465	-3856
1466	-3824
1467	-3952
1468	-3876
1469	-3812
1470	-3992
1471	-3644
1472	-3748
1473	-3616
1474	-3516
1475	-3512
1476	-3560
1477	-3376
1478	-3136
1479	-3168
1480	-3100
1481	-3052
1482	-3056
1483	-3144
1484	-3148
1485	-3068
1486	-3228
1487	-3224
1488	-3456
1489	-3620
1490	-3688
1491	-3680
1492	-3772
1493	-3856
1494	-3836
1495	-3884
1496	-3820
1497	-3800
1498	-3672
1499	-3632
1500	-3532
1501	-3472
1502	-3540
1503	-3412
1504	-3356
1505	-3416
1506	-3504
1507	-3412
1508	-3608
1509	-3612
1510	-3584
1511	-3696
1512	-3808
1513	-3708
1514	-3760
1515	-3868
1516	-3864
1517	-3908
1518	-3912
1519	-3824
1520	-3936
1521	-4032
1522	-3884
1523	-3768
1524	-3792
1525	-3828
1526	-3656
1527	-3596
1528	-3616
1529	-3672
1530	-3480
1531	-3504
1532	-3520
1533	-3500
1534	-3576
1535	-3704
1536	-3736
1537	-3696
1538	-3856
1539	-3772
1540	-4020
1541	-4040
1542	-3940
1543	-4032
1544	-3896
1545	-3752
1546	-3840
1547	-3852
1548	-3864
1549	-3884
1550	-3744
1551	-3712
1552	-3960
1553	-4024
1554	-4052
1555	-4328
1556	-4224
1557	-4216
1558	-4212
1559	-3968
1560	-3952
1561	-3992
1562	-4028
1563	-3896
1564	-3904
1565	-3752
1566	-3784
1567	-3812
1568	-3836
1569	-3796
1570	-3796
1571	-3704
1572	-3588
1573	-3584
1574	-3560
1575	-3552
1576	-3504
1577	-3420
1578	-3240
1579	-3248
1580	-3284
1581	-3272
1582	-3352
1583	-3420
1584	-3532
1585	-3548
1586	-3564
1587	-3692
1588	-3780
1589	-3904
1590	-3932
1591	-4056
1592	-4116
1593	-4136
1594	-4144
1595	-4120
1596	-4152
1597	0
1598	-4188
1599	-4188
1600	-4260
1601	-4280
1602	-4304
1603	-4156
1604	-4196
1605	-4152
1606	-4228
1607	-4152
1608	-4056
1609	-3956
1610	-3932
1611	-3964
1612	-3804
1613	-3904
1614	-4004
1615	-3936
1616	-3756
1617	-3864
1618	-3680
1619	-3636
1620	-3588
1621	-3548
1622	-3480
1623	-3436
1624	-3300
1625	-3180
1626	-3156
1627	-3192
1628	-3192
1629	-3200
1630	-3164
1631	-3336
1632	-3352
1633	-3416
1634	-3500
1635	-3604
1636	-3732
1637	-3720
1638	-3524
1639	-3548
1640	-3492
1641	-3444
1642	-3440
1643	-3404
1644	-3244
1645	-3292
1646	-3120
1647	-3108
1648	-3176
1649	-3084
1650	-2944
1651	-3200
1652	-3028
1653	-2924
1654	-2944
1655	-2564
1656	-2432
1657	-2524
1658	-2632
1659	-2688
1660	-2768
1661	-2608
1662	-2412
1663	-2492
1664	-2468
1665	-2492
1666	-2656
1667	-2656
1668	-2764
1669	-2868
1670	-2844
1671	-2924
1672	-2928
1673	-2824
1674	-2940
1675	-2940
1676	-3104
1677	-2988
1678	-3088
1679	-3056
1680	-3040
1681	-3116
1682	-2864
1683	-2936
1684	-2928
1685	-2900
1686	-2932
1687	-2896
1688	-2860
1689	-2836
1690	-2624
1691	-2568
1692	-2520
1693	-2416
1694	-2416
1695	-2356
1696	-2352
1697	-2344
1698	-2240
1699	-2264
1700	-2228
1701	-2224
1702	-2108
1703	-2204
1704	-2268
1705	-2236
1706	-2204
1707	-2204
1708	-2160
1709	-2260
1710	-2244
1711	-2216
1712	-2252
1713	-2208
1714	-2132
1715	-2288
1716	-2168
1717	-2028
1718	-2044
1719	-2020
1720	-2084
1721	-2044
1722	-1904
1723	-1956
1724	-1956
1725	-1932
1726	-2100
1727	-2144
1728	-1948
1729	-2024
1730	-2060
1731	-2012
1732	-2000
1733	-1932
1734	-2020
1735	-1884
1736	-1920
1737	-1896
1738	-1872
1739	-1800
1740	-1768
1741	-1680
1742	-1612
1743	-1604
1744	-1472
1745	-1476
1746	-1444
1747	-1444
1748	-1520
1749	-1476
1750	-1404
1751	-1388
1752	-1416
1753	-1364
1754	-1404
1755	-1392
1756	-1368
1757	-1348
1758	-1352
1759	-1428
1760	-1532
1761	-1536
1762	-1544
1763	-1524
1764	-1592
1765	-1468
1766	-1456
1767	-1384
1768	-1464
1769	-1336
1770	-1168
1771	-1280
1772	-1260
1773	-1304
1774	-1280
1775	-1356
1776	-1304
1777	-1308
1778	-1272
1779	-1392
1780	-1408
1781	-1480
1782	-1496
1783	-1584
1784	-1508
1785	-1536
1786	-1572
1787	-1476
1788	-1432
1789	-1424
1790	-1352
1791	-1332
1792	-1352
1793	-1224
1794	-1204
1795	-1132
1796	-1000
1797	-872
1798	-1004
1799	-868
1800	-784
1801	-852
1802	-748
1803	-740
1804	-688
1805	-620
1806	-664
1807	-628
1808	-656
1809	-628
1810	-668
1811	-656
1812	-676
1813	-776
1814	-732
1815	-868
1816	-804
1817	-732
1818	-540
1819	-608
1820	-464
1821	-444
1822	-368
1823	-296
1824	-308
1825	-252
1826	-304
1827	-332
1828	-324
1829	-428
1830	-464
1831	-392
1832	-548
1833	-548
1834	-468
1835	-500
1836	-492
1837	-412
1838	-404
1839	-364
1840	-400
1841	-336
1842	-400
1843	-408
1844	-404
1845	-368
1846	-312
1847	-296
1848	-344
1849	-280
1850	-272
1851	-388
1852	-372
1853	-376
1854	-412
1855	-384
1856	-524
1857	-584
1858	-556
1859	-680
1860	-688
1861	-756
1862	-744
1863	-808
1864	-820
1865	-856
1866	-760
1867	-864
1868	-896
1869	-896
1870	-908
1871	-876
1872	-836
1873	-760
1874	-700
1875	-692
1876	-716
1877	-744
1878	-760
1879	-768
1880	-748
1881	-740
1882	-1012
1883	-828
1884	-848
1885	-896
1886	-848
1887	-804
1888	-828
1889	-768
1890	-848
1891	-744
1892	-848
1893	-932
1894	-864
1895	-836
1896	-972
1897	-948
1898	-1012
1899	-1024
1900	-1080
1901	-1012
1902	-976
1903	-1012
1904	-1040
1905	-952
1906	-1072
1907	-984
1908	-1064
1909	-1180
1910	-1080
1911	-1108
1912	-1120
1913	-1072
1914	-1104
1915	-1020
1916	-1040
1917	-944
1918	-904
1919	-828
1920	-836
1921	-804
1922	-752
1923	-776
1924	-904
1925	-936
1926	-1008
1927	-1204
1928	-1224
1929	-1292
1930	-1340
1931	-1388
1932	-1352
1933	-1244
1934	-1164
1935	-1196
1936	-968
1937	-908
1938	-816
1939	-796
1940	-812
1941	-884
1942	-980
1943	-1036
1944	-1028
1945	-1060
1946	-1144
1947	-1260
1948	-1388
1949	-1540
1950	-1524
1951	-1608
1952	-1504
1953	-1536
1954	-1608
1955	-1456
1956	-1408
1957	-1380
1958	-1312
1959	-1252
1960	-1216
1961	-1240
1962	-1296
1963	-1212
1964	-1224
1965	-1328
1966	-1440
1967	-1544
1968	-1628
1969	-1752
1970	-1820
1971	-1816
1972	-1904
1973	-1872
1974	-1944
1975	-1852
1976	-1828
1977	-1860
1978	-1828
1979	-1868
1980	-1872
1981	-1896
1982	-1988
1983	-2024
1984	-2108
1985	-2136
1986	-2160
1987	-2160
1988	-2228
1989	-2288
1990	-2112
1991	-2100
1992	-2008
1993	-1976
1994	-2004
1995	-1888
1996	-1956
1997	-1884
1998	-1860
1999	-1868
[truncated: 3,001 more rows]
