# Supplementary material for: Neural network-based Bluetooth synchronization of multiple wearable devices
Source: Nat Commun. 2023 Jul 25;14:4472. doi: 10.1038/s41467-023-40114-2 (PMC10368670; doi:10.1038/s41467-023-40114-2)
Supplement: Supplementary file 6 — Source Data [file 41467_2023_40114_MOESM6_ESM.zip › Data/Figure_3c.csv]

Sample	KiD_1	Sample	KiD_2	Sample	KiD_3
1	0.679955081414935	1	0.643770724774988	1	0.751681614349776
2	0.674901740595171	2	0.640454760776883	2	0.674887892376682
3	0.688377316114542	3	0.649928943628612	3	0.688340807174888
4	0.699606962380685	4	0.64613927048792	4	0.690022421524664
5	0.701852891633914	5	0.65419232591189	5	0.701793721973094
6	0.700168444693992	6	0.664613927048792	6	0.68890134529148
7	0.693430656934307	7	0.670772145902416	7	0.682735426008969
8	0.704660303200449	8	0.663666508763619	8	0.690022421524664
9	0.710275126333521	9	0.671719564187589	9	0.672645739910314
10	0.697922515440764	10	0.659876835622928	10	0.67152466367713
11	0.692869174620999	11	0.657034580767409	11	0.672645739910314
12	0.702414373947221	12	0.657981999052582	12	0.663677130044843
13	0.699606962380685	13	0.648507816200853	13	0.668161434977579
14	0.706344750140371	14	0.641402179062056	14	0.670964125560538
15	0.706344750140371	15	0.644718143060161	15	0.677130044843049
16	0.701852891633914	16	0.653718616769304	16	0.67152466367713
17	0.700729927007299	17	0.658929417337755	17	0.661995515695067
18	0.700168444693992	18	0.661297963050687	18	0.660313901345291
19	0.704098820887142	19	0.672666982472762	19	0.653587443946188
20	0.706906232453678	20	0.686404547607769	20	0.650784753363229
21	0.690061763054464	21	0.690667929891047	21	0.647421524663677
22	0.684446939921392	22	0.693036475603979	22	0.648542600896861
23	0.6850084222347	23	0.701563240170535	23	0.660313901345291
24	0.696799550814149	24	0.702510658455708	24	0.664798206278027
25	0.704660303200449	25	0.7063003315964	25	0.669843049327354
26	0.702975856260528	26	0.709142586451919	26	0.676008968609865
27	0.709713644020213	27	0.718616769303648	27	0.65695067264574
28	0.704660303200449	28	0.721932733301753	28	0.684977578475336
29	0.702975856260528	29	0.721459024159166	29	0.682735426008969
30	0.702414373947221	30	0.722406442444339	30	0.687780269058296
31	0.692869174620999	31	0.714827096162956	31	0.688340807174888
32	0.690061763054464	32	0.713405968735197	32	0.704035874439462
33	0.701291409320606	33	0.697299857887257	33	0.698991031390135
34	0.699045480067378	34	0.705826622453813	34	0.694506726457399
35	0.702975856260528	35	0.702510658455708	35	0.710201793721973
36	0.708590679393599	36	0.694457603031739	36	0.692825112107623
37	0.719820325659742	37	0.71956418758882	37	0.698991031390135
38	0.713082537900056	38	0.710090004737091	38	0.704596412556054
39	0.726558113419427	39	0.713879677877783	39	0.700112107623318
40	0.728242560359349	40	0.716248223590715	40	0.696188340807175
41	0.718697361033127	41	0.701089531027949	41	0.705156950672646
42	0.731611454239191	42	0.688299384178115	42	0.701793721973094
43	0.723189219539584	43	0.696352439602084	43	0.690022421524664
44	0.727681078046042	44	0.687351965892942	44	0.694506726457399
45	0.73385738349242	45	0.686878256750355	45	0.705156950672646
46	0.746771476698484	46	0.696352439602084	46	0.698430493273543
47	0.730488489612577	47	0.687351965892942	47	0.68329596412556
48	0.737226277372263	48	0.693983893889152	48	0.68329596412556
49	0.734418865805727	49	0.693036475603979	49	0.685538116591928
50	0.73778775968557	50	0.699194694457603	50	0.693385650224215
51	0.727681078046042	51	0.720511605873993	51	0.692825112107623
52	0.740595171252106	52	0.716248223590715	52	0.696188340807175
53	0.738910724312184	53	0.726196115585031	53	0.699551569506726
54	0.752386299831555	54	0.732828043581241	54	0.700112107623318
55	0.760808534531162	55	0.735196589294173	55	0.690022421524664
56	0.765861875350926	56	0.733775461866414	56	0.701793721973094
57	0.765300393037619	57	0.740407389862624	57	0.692264573991031
58	0.779337450870298	58	0.743249644718143	58	0.68890134529148
59	0.767546322290848	59	0.730459497868309	59	0.683856502242152
60	0.773161145423919	60	0.730459497868309	60	0.679372197309417
61	0.775407074677148	61	0.737091425864519	61	0.692264573991031
62	0.764177428411005	62	0.737565135007106	62	0.694506726457399
63	0.765300393037619	63	0.741354808147797	63	0.710762331838565
64	0.773722627737226	64	0.737565135007106	64	0.707959641255605
65	0.761931499157777	65	0.741354808147797	65	0.704035874439462
66	0.784390791690062	66	0.735196589294173	66	0.719730941704036
67	0.770353733857383	67	0.736144007579346	67	0.717488789237668
68	0.776530039303762	68	0.736617716721933	68	0.713004484304933
69	0.780460415496912	69	0.736617716721933	69	0.710201793721973
70	0.793935991016283	70	0.733775461866414	70	0.714686098654709
71	0.790005614823133	71	0.723827569872099	71	0.722533632286996
72	0.805727119595733	72	0.720037896731407	72	0.735986547085202
73	0.807973048848961	73	0.731880625296068	73	0.73262331838565
74	0.815833801235261	74	0.726196115585031	74	0.725896860986547
75	0.810780460415497	75	0.732354334438655	75	0.726457399103139
76	0.806850084222347	76	0.738986262434865	76	0.717488789237668
77	0.795620437956204	77	0.740881099005211	77	0.71804932735426
78	0.802919708029197	78	0.73567029843676	78	0.73262331838565
79	0.796181920269512	79	0.733775461866414	79	0.73262331838565
80	0.808534531162268	80	0.738038844149692	80	0.755605381165919
81	0.802919708029197	81	0.740881099005211	81	0.745515695067265
82	0.817518248175182	82	0.726669824727617	82	0.765695067264574
83	0.820325659741718	83	0.732828043581241	83	0.766255605381166
84	0.818641212801797	84	0.733301752723828	84	0.76737668161435
85	0.830432341381246	85	0.738512553292278	85	0.769058295964126
86	0.823133071308254	86	0.741828517290384	86	0.757286995515695
87	0.821448624368332	87	0.745618190431075	87	0.760650224215247
88	0.828747894441325	88	0.752250118427286	88	0.756726457399103
89	0.816956765861875	89	0.746565608716248	89	0.757847533632287
90	0.824817518248175	90	0.753197536712459	90	0.756165919282511
91	0.823133071308254	91	0.75698720985315	91	0.768497757847534
92	0.823133071308254	92	0.749881572714353	92	0.758408071748879
93	0.818641212801797	93	0.756513500710564	93	0.765134529147982
94	0.827063447501404	94	0.756513500710564	94	0.773542600896861
95	0.833239752947782	95	0.765987683562293	95	0.775784753363229
96	0.837170129140932	96	0.774514448128849	96	0.774103139013453
97	0.830993823694554	97	0.770251065845571	97	0.794843049327354
98	0.815272318921954	98	0.769777356702984	98	0.789798206278027
99	0.81414935429534	99	0.753671245855045	99	0.801569506726457
100	0.801796743402583	100	0.757934628138323	100	0.801569506726457
101	0.815272318921954	101	0.763619137849361	101	0.809417040358744
102	0.813587871982033	102	0.764566556134533	102	0.786434977578475
103	0.805165637282426	103	0.775461866414022	103	0.795964125560538
104	0.797304884896126	104	0.780198957839886	104	0.79372197309417
105	0.800673778775969	105	0.790146849834202	105	0.798206278026906
106	0.810780460415497	106	0.792041686404548	106	0.804932735426009
107	0.806850084222347	107	0.787304594978683	107	0.79652466367713
108	0.812464907355418	108	0.800568450971104	108	0.809977578475336
109	0.816956765861875	109	0.800568450971104	109	0.815022421524664
110	0.816956765861875	110	0.78635717669351	110	0.810538116591928
111	0.817518248175182	111	0.789199431549029	111	0.810538116591928
112	0.815272318921954	112	0.78777830412127	112	0.813340807174888
113	0.818641212801797	113	0.782567503552819	113	0.814461883408072
114	0.832116788321168	114	0.796305068687826	114	0.817264573991031
115	0.852330151600225	115	0.78777830412127	115	0.815582959641256
116	0.863559797866367	116	0.79441023211748	116	0.822309417040359
117	0.873666479505896	117	0.805779251539555	117	0.803251121076233
118	0.872543514879281	118	0.807200378967314	118	0.821188340807175
119	0.883773161145424	119	0.810990052108006	119	0.817264573991031
120	0.891072431218417	120	0.8076740881099	120	0.818946188340807
121	0.888826501965188	121	0.818095689246802	121	0.811659192825112
122	0.880404267265581	122	0.819043107531975	122	0.831838565022421
123	0.875912408759124	123	0.82235907153008	123	0.819506726457399
124	0.87085906793936	124	0.830885836096637	124	0.816143497757848
125	0.87085906793936	125	0.823306489815253	125	0.807174887892377
126	0.873104997192588	126	0.820937944102321	126	0.799887892376682
127	0.887703537338574	127	0.820464234959735	127	0.815582959641256
128	0.878158338012353	128	0.814779725248697	128	0.795403587443946
129	0.865805727119596	129	0.817621980104216	129	0.799887892376682
130	0.867490174059517	130	0.819043107531975	130	0.801008968609865
131	0.850645704660303	131	0.821885362387494	131	0.790919282511211
132	0.842223469960696	132	0.82235907153008	132	0.802130044843049
133	0.84727681078046	133	0.834675509237328	133	0.804932735426009
134	0.839977540707468	134	0.83183325438181	134	0.805493273542601
135	0.839416058394161	135	0.825675035528186	135	0.81109865470852
136	0.820325659741718	136	0.832780672666983	136	0.799887892376682
137	0.816395283548568	137	0.842254855518711	137	0.802690582959641
138	0.819764177428411	138	0.833728090952155	138	0.810538116591928
139	0.819764177428411	139	0.834201800094742	139	0.816143497757848
140	0.823694553621561	140	0.839412600663193	140	0.832399103139013
141	0.828186412128018	141	0.829464708668877	141	0.844170403587444
142	0.818641212801797	142	0.836096636665088	142	0.852578475336323
143	0.820325659741718	143	0.837517764092847	143	0.854820627802691
144	0.812464907355418	144	0.847939365229749	144	0.871076233183857
145	0.801235261089276	145	0.846991946944576	145	0.882286995515695
146	0.773722627737226	146	0.846044528659403	146	0.880044843049327
147	0.745087029758563	147	0.846991946944576	147	0.886210762331839
148	0.739472206625491	148	0.84509711037423	148	0.880044843049327
149	0.73385738349242	149	0.83041212695405	149	0.867713004484305
150	0.710836608646828	150	0.837517764092847	150	0.867713004484305
151	0.680516563728243	151	0.821885362387494	151	0.878363228699552
152	0.676586187535093	152	0.821411653244908	152	0.868273542600897
153	0.648512071869736	153	0.821411653244908	153	0.878363228699552
154	0.650196518809657	154	0.820937944102321	154	0.880044843049327
155	0.655249859629422	155	0.825675035528186	155	0.869955156950673
156	0.638966872543515	156	0.827569872098532	156	0.867152466367713
157	0.639528354856822	157	0.83183325438181	157	0.836883408071749
158	0.626614261650758	158	0.837517764092847	158	0.8402466367713
159	0.630544637843908	159	0.840360018948366	159	0.83127802690583
160	0.627175743964065	160	0.833728090952155	160	0.82847533632287
161	0.626052779337451	161	0.824727617243013	161	0.833520179372197
162	0.617630544637844	162	0.835149218379915	162	0.801008968609865
163	0.601909039865244	163	0.84509711037423	163	0.810538116591928
164	0.589556428972487	164	0.85978209379441	164	0.80829596412556
165	0.587310499719259	165	0.862150639507342	165	0.818385650224215
166	0.570466030320045	166	0.863098057792515	166	0.820627802690583
167	0.565412689500281	167	0.872572240644244	167	0.820067264573991
168	0.539584503088153	168	0.87588820464235	168	0.806053811659193
169	0.542391914654688	169	0.887257224064424	169	0.804372197309417
170	0.554183043234138	170	0.883467550923733	170	0.801008968609865
171	0.568781583380124	171	0.888204642349597	171	0.780829596412556
172	0.587310499719259	172	0.883941260066319	172	0.75280269058296
173	0.60078607523863	173	0.886783514921838	173	0.742152466367713
174	0.606962380685008	174	0.879677877783041	174	0.737668161434978
175	0.631106120157215	175	0.897678825201326	175	0.725336322869955
176	0.622683885457608	176	0.887730933207011	176	0.693946188340807
177	0.638966872543515	177	0.88915206063477	177	0.679372197309417
178	0.6457046603032	178	0.896257697773567	178	0.65695067264574
179	0.661987647389107	179	0.886309805779252	179	0.642937219730942
180	0.672094329028636	180	0.880151586925628	180	0.63677130044843
181	0.670409882088714	181	0.873993368072004	181	0.635650224215247
182	0.674901740595171	182	0.865466603505448	182	0.633968609865471
183	0.690623245367771	183	0.853623874940786	183	0.629484304932735
184	0.684446939921392	184	0.855992420653719	184	0.622757847533632
185	0.691746209994385	185	0.852676456655613	185	0.622757847533632
186	0.702414373947221	186	0.841307437233539	186	0.612668161434978
187	0.732172936552499	187	0.837517764092847	187	0.605381165919282
188	0.735541830432341	188	0.841781146376125	188	0.587443946188341
189	0.74171813587872	189	0.844149692089057	189	0.59304932735426
190	0.763615946097698	190	0.848413074372335	190	0.570627802690583
191	0.766423357664234	191	0.852202747513027	191	0.556614349775785
192	0.774845592363841	192	0.851255329227854	192	0.531390134529148
193	0.796181920269512	193	0.843675982946471	193	0.521860986547085
194	0.804604154969119	194	0.828517290383704	194	0.512331838565022
195	0.808534531162268	195	0.819043107531975	195	0.51737668161435
196	0.81414935429534	196	0.808621506395073	196	0.530269058295964
197	0.813026389668725	197	0.810042633822833	197	0.534192825112108
198	0.820887142055025	198	0.792515395547134	198	0.544843049327354
199	0.743964065131948	199	0.774514448128849	199	0.562219730941704
200	0.815833801235261	200	0.752250118427286	200	0.579596412556054
201	0.738910724312184	201	0.743249644718143	201	0.584641255605381
202	0.768107804604155	202	0.728090952155377	202	0.592488789237668
203	0.765300393037619	203	0.713879677877783	203	0.59585201793722
204	0.777091521617069	204	0.721459024159166	204	0.604260089686099
205	0.790005614823133	205	0.714827096162956	205	0.614349775784753
206	0.807973048848961	206	0.716248223590715	206	0.627242152466368
207	0.820325659741718	207	0.718143060161061	207	0.630605381165919
208	0.836608646827625	208	0.710090004737091	208	0.63677130044843
209	0.86692869174621	209	0.703931785883467	209	0.650784753363229
210	0.849522740033689	210	0.702510658455708	210	0.661434977578475
211	0.810780460415497	211	0.689246802463288	211	0.663116591928251
212	0.823133071308254	212	0.684036001894837	212	0.685538116591928
213	0.832678270634475	213	0.674561819043108	213	0.700112107623318
214	0.801796743402583	214	0.659876835622928	214	0.711883408071749
215	0.787759685569904	215	0.64613927048792	215	0.737668161434978
216	0.787759685569904	216	0.636191378493605	216	0.75
217	0.79056709713644	217	0.628138323069635	217	0.74719730941704
218	0.765861875350926	218	0.619137849360493	218	0.765134529147982
219	0.761370016844469	219	0.614874467077215	219	0.77914798206278
220	0.78270634475014	220	0.630033159639981	220	0.789798206278027
221	0.782144862436833	221	0.63950734249171	221	0.797085201793722
222	0.763615946097698	222	0.644718143060161	222	0.80829596412556
223	0.771476698483998	223	0.646612979630507	223	0.813340807174888
224	0.764177428411005	224	0.6608242539081	224	0.801008968609865
225	0.763054463784391	225	0.670298436759829	225	0.772982062780269
226	0.777091521617069	226	0.682141165324491	226	0.82847533632287
227	0.769792251544076	227	0.679772619611559	227	0.746076233183857
228	0.760808534531162	228	0.694457603031739	228	0.739910313901345
229	0.761931499157777	229	0.694931312174325	229	0.756726457399103
230	0.761931499157777	230	0.713405968735197	230	0.762892376681614
231	0.742279618192027	231	0.715774514448129	231	0.806614349775785
232	0.752386299831555	232	0.72098531501658	232	0.786434977578475
233	0.751263335204941	233	0.730933207010895	233	0.805493273542601
234	0.750701852891634	234	0.731880625296068	234	0.839686098654709
235	0.760247052217855	235	0.743249644718143	235	0.831838565022421
236	0.754070746771477	236	0.75698720985315	236	0.829035874439462
237	0.75743964065132	237	0.765987683562293	237	0.809417040358744
238	0.761931499157777	238	0.783514921837991	238	0.812219730941704
239	0.769230769230769	239	0.790146849834202	239	0.798766816143498
240	0.766984839977541	240	0.798673614400758	240	0.775784753363229
241	0.774845592363841	241	0.819516816674562	241	0.761210762331839
242	0.760247052217855	242	0.829464708668877	242	0.781390134529148
243	0.75743964065132	243	0.824727617243013	243	0.765695067264574
244	0.75743964065132	244	0.841781146376125	244	0.756165919282511
245	0.756316676024705	245	0.839412600663193	245	0.759529147982063
246	0.755193711398091	246	0.852202747513027	246	0.770179372197309
247	0.752947782144862	247	0.859308384651824	247	0.76737668161435
248	0.768107804604155	248	0.821885362387494	248	0.757847533632287
249	0.754070746771477	249	0.842254855518711	249	0.756726457399103
250	0.759124087591241	250	0.828990999526291	250	0.748878923766816
251	0.766423357664234	251	0.83183325438181	251	0.755605381165919
252	0.774284110050533	252	0.800094741828517	252	0.750560538116592
253	0.776530039303762	253	0.842728564661298	253	0.756165919282511
254	0.780460415496912	254	0.834201800094742	254	0.75
255	0.789444132509826	255	0.830885836096637	255	0.74719730941704
256	0.796743402582819	256	0.865940312648034	256	0.73822869955157
257	0.783829309376755	257	0.836096636665088	257	0.729820627802691
258	0.781583380123526	258	0.868782567503553	258	0.730381165919282
259	0.780460415496912	259	0.863098057792515	259	0.725336322869955
260	0.788882650196519	260	0.846991946944576	260	0.730941704035874
261	0.793935991016283	261	0.839886309805779	261	0.739349775784753
262	0.784952274003369	262	0.832780672666983	262	0.73262331838565
263	0.779337450870298	263	0.826622453813359	263	0.734304932735426
264	0.785513756316676	264	0.821411653244908	264	0.738789237668161
265	0.784390791690062	265	0.816674561819043	265	0.749439461883408
266	0.791690061763054	266	0.815253434391284	266	0.746636771300448
267	0.779898933183605	267	0.807200378967314	267	0.751121076233184
268	0.780460415496912	268	0.804831833254382	268	0.750560538116592
269	0.796181920269512	269	0.805779251539555	269	0.733744394618834
270	0.795620437956204	270	0.816674561819043	270	0.746076233183857
271	0.791128579449747	271	0.800094741828517	271	0.748318385650224
272	0.788321167883212	272	0.799621032685931	272	0.742152466367713
273	0.804042672655811	273	0.796778777830412	273	0.744955156950673
274	0.810780460415497	274	0.805305542396968	274	0.730941704035874
275	0.816395283548568	275	0.79441023211748	275	0.728699551569507
276	0.815272318921954	276	0.792041686404548	276	0.738789237668161
277	0.813026389668725	277	0.795831359545239	277	0.750560538116592
278	0.826501965188097	278	0.786830885836097	278	0.750560538116592
279	0.824817518248175	279	0.783514921837991	279	0.758408071748879
280	0.826501965188097	280	0.783041212695405	280	0.76177130044843
281	0.833801235261089	281	0.764566556134533	281	0.76457399103139
282	0.85120718697361	282	0.77167219327333	282	0.771300448430493
283	0.834924199887703	283	0.77167219327333	283	0.769618834080718
284	0.826501965188097	284	0.783514921837991	284	0.773542600896861
285	0.836608646827625	285	0.774988157271435	285	0.776905829596413
286	0.832678270634475	286	0.776409284699195	286	0.765134529147982
287	0.847838293093768	287	0.78635717669351	287	0.771300448430493
288	0.854576080853453	288	0.78635717669351	288	0.766816143497758
289	0.867490174059517	289	0.788725722406442	289	0.777466367713004
290	0.86299831555306	290	0.785883467550924	290	0.76737668161435
291	0.861313868613139	291	0.788252013263856	291	0.764013452914798
292	0.857944974733296	292	0.790146849834202	292	0.777466367713004
293	0.86299831555306	293	0.782567503552819	293	0.779708520179372
294	0.841100505334082	294	0.783041212695405	294	0.771300448430493
295	0.834362717574396	295	0.790146849834202	295	0.773542600896861
296	0.806850084222347	296	0.788252013263856	296	0.778587443946188
297	0.800673778775969	297	0.788725722406442	297	0.786995515695067
298	0.801235261089276	298	0.788725722406442	298	0.783071748878924
299	0.791128579449747	299	0.789199431549029	299	0.797085201793722
300	0.791690061763054	300	0.789199431549029	300	0.794282511210762
301	0.799550814149354	301	0.797252486972999	301	0.80829596412556
302	0.790005614823133	302	0.804358124111795	302	0.818385650224215
303	0.781021897810219	303	0.80909521553766	303	0.806053811659193
304	0.773161145423919	304	0.805779251539555	304	0.802690582959641
305	0.775407074677148	305	0.807200378967314	305	0.803251121076233
306	0.774284110050533	306	0.804831833254382	306	0.820067264573991
307	0.781021897810219	307	0.808147797252487	307	0.830156950672646
308	0.774284110050533	308	0.80246328754145	308	0.832399103139013
309	0.775968556990455	309	0.803410705826622	309	0.827914798206278
310	0.766423357664234	310	0.795831359545239	310	0.82567264573991
311	0.754070746771477	311	0.800094741828517	311	0.822869955156951
312	0.754070746771477	312	0.804358124111795	312	0.823991031390135
313	0.763615946097698	313	0.800568450971104	313	0.845291479820628
314	0.778214486243683	314	0.810516342965419	314	0.846973094170404
315	0.756878158338012	315	0.815253434391284	315	0.848654708520179
316	0.750140370578327	316	0.801989578398863	316	0.841928251121076
317	0.741156653565413	317	0.808621506395073	317	0.846412556053812
318	0.74564851207187	318	0.808147797252487	318	0.853699551569507
319	0.748455923638405	319	0.816200852676457	319	0.851457399103139
320	0.73778775968557	320	0.825675035528186	320	0.834641255605381
321	0.743402582818641	321	0.83041212695405	321	0.812219730941704
322	0.74957888826502	322	0.830885836096637	322	0.806614349775785
323	0.761370016844469	323	0.832780672666983	323	0.793161434977579
324	0.765300393037619	324	0.841781146376125	324	0.786995515695067
325	0.777091521617069	325	0.84509711037423	325	0.790919282511211
326	0.793374508702976	326	0.842728564661298	326	0.779708520179372
327	0.804604154969119	327	0.836096636665088	327	0.774663677130045
328	0.80235822571589	328	0.837517764092847	328	0.774103139013453
329	0.80628860190904	329	0.843202273803884	329	0.760650224215247
330	0.795620437956204	330	0.8531501657982	330	0.759529147982063
331	0.78270634475014	331	0.85978209379441	331	0.747757847533632
332	0.787759685569904	332	0.854097584083373	332	0.75280269058296
333	0.788321167883212	333	0.849834201800095	333	0.757286995515695
334	0.778214486243683	334	0.84509711037423	334	0.752242152466368
335	0.793374508702976	335	0.849834201800095	335	0.755605381165919
336	0.788321167883212	336	0.855045002368546	336	0.746076233183857
337	0.785513756316676	337	0.855045002368546	337	0.747757847533632
338	0.799550814149354	338	0.86783514921838	338	0.736547085201794
339	0.79056709713644	339	0.873519658929417	339	0.74719730941704
340	0.795620437956204	340	0.886309805779252	340	0.752242152466368
341	0.796181920269512	341	0.882046423495974	341	0.750560538116592
342	0.805165637282426	342	0.88252013263856	342	0.732062780269058
343	0.80628860190904	343	0.886783514921838	343	0.718609865470852
344	0.799550814149354	344	0.866887730933207	344	0.718609865470852
345	0.793935991016283	345	0.856939838938891	345	0.736547085201794
346	0.807411566535654	346	0.833254381809569	346	0.723654708520179
347	0.802919708029197	347	0.821885362387494	347	0.721973094170404
348	0.808534531162268	348	0.821411653244908	348	0.733744394618834
349	0.829870859067939	349	0.824253908100426	349	0.739910313901345
350	0.827063447501404	350	0.819043107531975	350	0.760650224215247
351	0.827063447501404	351	0.81572714353387	351	0.762892376681614
352	0.828186412128018	352	0.810042633822833	352	0.765695067264574
353	0.820887142055025	353	0.80246328754145	353	0.770739910313901
354	0.816395283548568	354	0.798673614400758	354	0.79932735426009
355	0.818641212801797	355	0.800094741828517	355	0.798206278026906
356	0.814710836608647	356	0.806726669824728	356	0.777466367713004
357	0.801235261089276	357	0.80246328754145	357	0.783071748878924
358	0.796743402582819	358	0.793936522974893	358	0.774663677130045
359	0.789444132509826	359	0.791094268119375	359	0.780829596412556
360	0.780460415496912	360	0.798673614400758	360	0.780829596412556
361	0.775407074677148	361	0.79441023211748	361	0.782511210762332
362	0.764177428411005	362	0.797726196115585	362	0.7847533632287
363	0.768107804604155	363	0.798673614400758	363	0.786434977578475
364	0.759685569904548	364	0.800568450971104	364	0.782511210762332
365	0.752947782144862	365	0.793462813832307	365	0.776905829596413
366	0.755755193711398	366	0.783514921837991	366	0.775784753363229
367	0.74957888826502	367	0.774040738986262	367	0.775224215246637
368	0.759124087591241	368	0.781146376125059	368	0.768497757847534
369	0.758001122964627	369	0.781146376125059	369	0.786995515695067
370	0.748455923638405	370	0.782567503552819	370	0.782511210762332
371	0.737226277372263	371	0.776882993841781	371	0.771860986547085
372	0.714766984839978	372	0.790620558976788	372	0.786995515695067
373	0.721504772599663	373	0.79441023211748	373	0.798206278026906
374	0.717012914093206	374	0.797252486972999	374	0.795964125560538
375	0.726558113419427	375	0.801989578398863	375	0.803251121076233
376	0.74171813587872	376	0.819990525817148	376	0.802130044843049
377	0.736103312745649	377	0.82235907153008	377	0.820627802690583
378	0.755755193711398	378	0.839412600663193	378	0.81390134529148
379	0.775968556990455	379	0.826148744670772	379	0.81109865470852
380	0.792251544076362	380	0.827569872098532	380	0.811659192825112
381	0.779898933183605	381	0.834201800094742	381	0.809977578475336
382	0.779898933183605	382	0.829938417811464	382	0.817264573991031
383	0.764738910724312	383	0.840360018948366	383	0.795964125560538
384	0.739472206625491	384	0.826148744670772	384	0.794282511210762
385	0.721504772599663	385	0.832306963524396	385	0.786995515695067
386	0.706344750140371	386	0.830885836096637	386	0.76737668161435
387	0.694553621560921	387	0.837517764092847	387	0.772421524663677
388	0.678270634475014	388	0.837044054950261	388	0.765695067264574
389	0.676024705221785	389	0.827569872098532	389	0.760650224215247
390	0.670971364402021	390	0.834201800094742	390	0.753923766816143
391	0.669848399775407	391	0.83041212695405	391	0.741591928251121
392	0.663110612015722	392	0.825675035528186	392	0.729260089686099
393	0.665918023582257	393	0.834201800094742	393	0.744955156950673
394	0.674340258281864	394	0.825675035528186	394	0.739910313901345
395	0.685569904548007	395	0.828517290383704	395	0.732062780269058
396	0.650196518809657	396	0.832306963524396	396	0.735986547085202
397	0.658618753509264	397	0.841307437233539	397	0.7152466367713
398	0.650196518809657	398	0.835149218379915	398	0.707399103139013
399	0.668163952835486	399	0.847939365229749	399	0.700112107623318
400	0.661987647389107	400	0.848413074372335	400	0.705717488789238
401	0.643458731049972	401	0.844149692089057	401	0.713565022421525
402	0.668725435148793	402	0.845570819516817	402	0.72085201793722
403	0.674901740595171	403	0.843675982946471	403	0.716367713004484
404	0.673778775968557	404	0.850781620085268	404	0.730941704035874
405	0.651319483436272	405	0.849360492657508	405	0.771300448430493
406	0.638966872543515	406	0.834201800094742	406	0.772421524663677
407	0.667602470522179	407	0.826148744670772	407	0.78195067264574
408	0.667602470522179	408	0.834675509237328	408	0.755605381165919
409	0.662549129702414	409	0.821411653244908	409	0.751121076233184
410	0.652442448062886	410	0.820937944102321	410	0.731502242152466
411	0.661987647389107	411	0.814779725248697	411	0.709080717488789
412	0.667602470522179	412	0.821411653244908	412	0.693385650224215
413	0.659741718135879	413	0.804831833254382	413	0.678251121076233
414	0.670409882088714	414	0.801989578398863	414	0.668161434977579
415	0.662549129702414	415	0.797726196115585	415	0.667040358744395
416	0.651880965749579	416	0.791567977261961	416	0.667600896860987
417	0.651319483436272	417	0.79441023211748	417	0.661434977578475
418	0.647950589556429	418	0.802936996684036	418	0.656390134529148
419	0.654688377316115	419	0.795357650402653	419	0.645739910313901
420	0.65749578888265	420	0.775461866414022	420	0.66872197309417
421	0.665918023582257	421	0.770251065845571	421	0.645739910313901
422	0.672094329028636	422	0.757460918995737	422	0.633408071748879
423	0.646827624929815	423	0.75840833728091	423	0.649103139013453
424	0.648512071869736	424	0.763145428706774	424	0.640695067264574
425	0.609769792251544	425	0.77167219327333	425	0.661434977578475
426	0.554183043234138	426	0.781620085267646	426	0.663677130044843
427	0.525547445255474	427	0.78777830412127	427	0.661995515695067
428	0.516002245929253	428	0.810990052108006	428	0.661995515695067
429	0.52442448062886	429	0.823306489815253	429	0.672085201793722
430	0.546883773161145	430	0.822832780672667	430	0.672085201793722
431	0.564851207186974	431	0.827096162955945	431	0.637331838565022
432	0.571027512633352	432	0.819043107531975	432	0.63677130044843
433	0.578888265019652	433	0.804358124111795	433	0.650784753363229
434	0.602470522178551	434	0.792515395547134	434	0.650784753363229
435	0.583380123526109	435	0.781620085267646	435	0.663116591928251
436	0.537338573834924	436	0.762671719564188	436	0.645739910313901
437	0.53228523301516	437	0.758882046423496	437	0.657511210762332
438	0.53621560920831	438	0.749407863571767	438	0.647421524663677
439	0.51263335204941	439	0.738038844149692	439	0.634529147982063
440	0.508702975856261	440	0.749881572714353	440	0.660874439461883
441	0.535654126895003	441	0.753197536712459	441	0.651345291479821
442	0.52049410443571	442	0.748460445286594	442	0.63957399103139
443	0.507018528916339	443	0.744670772145902	443	0.626681614349776
444	0.542391914654688	444	0.71956418758882	444	0.63957399103139
445	0.636159460976979	445	0.720511605873993	445	0.641816143497758
446	0.45985401459854	446	0.737091425864519	446	0.646860986547085
447	0.362156092083099	447	0.720037896731407	447	0.65414798206278
448	0.434587310499719	448	0.74230222643297	448	0.669843049327354
449	0.442448062886019	449	0.733775461866414	449	0.655829596412556
450	0.397529477821449	450	0.752723827569872	450	0.650784753363229
451	0.377877596855699	451	0.731406916153482	451	0.612668161434978
452	0.398090960134756	452	0.756513500710564	452	0.561659192825112
453	0.409320606400898	453	0.747513027001421	453	0.525784753363229
454	0.42279618192027	454	0.738986262434865	454	0.513452914798206
455	0.452554744525547	455	0.727143533870204	455	0.526345291479821
456	0.443009545199326	456	0.730933207010895	456	0.544282511210762
457	0.423357664233577	457	0.743249644718143	457	0.543161434977579
458	0.441886580572712	458	0.733301752723828	458	0.556053811659193
459	0.441325098259405	459	0.735196589294173	459	0.567264573991031
460	0.423357664233577	460	0.736144007579346	460	0.585201793721973
461	0.446939921392476	461	0.723827569872099	461	0.572309417040359
462	0.415496911847277	462	0.747513027001421	462	0.518497757847534
463	0.441325098259405	463	0.745618190431075	463	0.506165919282511
464	0.398652442448063	464	0.737565135007106	464	0.522421524663677
465	0.379000561482313	465	0.732354334438655	465	0.496636771300448
466	0.3385738349242	466	0.714827096162956	466	0.49719730941704
467	0.313868613138686	467	0.723827569872099	467	0.514013452914798
468	0.28972487366648	468	0.72761724301279	468	0.503923766816143
469	0.293093767546322	469	0.732354334438655	469	0.493834080717489
470	0.303200449185851	470	0.730459497868309	470	0.518497757847534
471	0.31892195395845	471	0.742775935575557	471	0.596412556053812
472	0.31892195395845	472	0.746091899573662	472	0.48542600896861
473	0.320606400898372	473	0.733301752723828	473	0.382286995515695
474	0.312184166198765	474	0.713405968735197	474	0.414237668161435
475	0.311061201572151	475	0.686404547607769	475	0.433856502242152
476	0.303200449185851	476	0.640454760776883	476	0.397421524663677
477	0.288601909039865	477	0.61819043107532	477	0.364910313901345
478	0.268388545760809	478	0.624348649928944	478	0.371636771300448
479	0.239191465468838	479	0.620558976788252	479	0.395739910313901
480	0.192588433464346	480	0.641402179062056	480	0.405269058295964
481	0.174620999438518	481	0.648034107058266	481	0.430493273542601
482	0.153846153846154	482	0.665561345333965	482	0.426569506726457
483	0.184727681078046	483	0.665087636191378	483	0.430493273542601
484	0.143177989893318	484	0.666508763619138	484	0.425448430493274
485	0.170129140932061	485	0.630980577925154	485	0.426008968609865
486	0.18192026951151	486	0.612505921364282	486	0.418161434977578
487	0.190342504211117	487	0.609663666508764	487	0.413677130044843
488	0.192588433464346	488	0.590715300805306	488	0.4097533632287
489	0.184727681078046	489	0.590715300805306	489	0.428811659192825
490	0.187535092644582	490	0.584083372809095	490	0.383968609865471
491	0.18978102189781	491	0.58882046423496	491	0.387331838565022
492	0.159460976979225	492	0.577451444812885	492	0.350896860986547
493	0.165075800112296	493	0.577925153955471	493	0.309417040358744
494	0.184166198764739	494	0.620558976788252	494	0.2847533632287
495	0.206064008983717	495	0.61676930364756	495	0.278587443946188
496	0.224592925322852	496	0.541923259118901	496	0.278587443946188
497	0.220662549129702	497	0.502605400284226	497	0.286434977578475
498	0.255474452554745	498	0.50734249171009	498	0.297085201793722
499	0.268388545760809	499	0.495973472288015	499	0.289798206278027
500	0.257158899494666	500	0.479867361440076	500	0.290919282511211
501	0.239752947782145	501	0.476077688299384	501	0.29652466367713
502	0.249298147108366	502	0.485078162008527	502	0.280829596412556
503	0.252667040988209	503	0.489815253434391	503	0.275224215246637
504	0.230207748455924	504	0.515869256276646	504	0.249439461883408
505	0.230207748455924	505	0.519185220274751	505	0.228699551569507
506	0.241437394722066	506	0.515869256276646	506	0.184977578475336
507	0.248736664795059	507	0.510184746565609	507	0.165919282511211
508	0.277372262773723	508	0.5139744197063	508	0.183295964125561
509	0.27400336889388	509	0.503552818569398	509	0.126121076233184
510	0.279618192026951	510	0.5139744197063	510	0.139013452914798
511	0.245367770915216	511	0.507816200852676	511	0.162556053811659
512	0.233015160022459	512	0.503552818569398	512	0.161434977578475
513	0.239752947782145	513	0.503552818569398	513	0.173206278026906
514	0.221785513756317	514	0.480341070582662	514	0.167040358744395
515	0.195957327344189	515	0.455708195168167	515	0.16872197309417
516	0.180797304884896	516	0.428706774040739	516	0.150224215246637
517	0.160583941605839	517	0.405495026054003	517	0.153026905829596
518	0.161706906232454	518	0.395073424917101	518	0.153587443946188
519	0.165637282425604	519	0.386072951207958	519	0.144058295964126
520	0.172375070185289	520	0.402179062055898	520	0.168161434977578
521	0.179112857944975	521	0.413074372335386	521	0.186659192825112
522	0.184166198764739	522	0.416864045476078	522	0.202354260089686
523	0.191465468837732	523	0.413548081477973	523	0.217488789237668
524	0.187535092644582	524	0.41117953576504	524	0.227017937219731
525	0.179112857944975	525	0.405968735196589	525	0.242152466367713
526	0.162829870859068	526	0.396020843202274	526	0.236547085201794
527	0.154407636159461	527	0.385599242065372	527	0.234865470852018
528	0.139809096013476	528	0.3671245855045	528	0.230381165919283
529	0.126333520494104	529	0.333491236380862	529	0.246076233183856
530	0.122403144300955	530	0.314069161534818	530	0.242713004484305
531	0.111173498034812	531	0.30838465182378	531	0.236547085201794
532	0.0926445816956766	532	0.261961155850308	532	0.246636771300448
533	0.0892756878158338	533	0.290857413548081	533	0.257847533632287
534	0.0903986524424481	534	0.310753197536712	534	0.26737668161435
535	0.114542391914655	535	0.298436759829465	535	0.275224215246637
536	0.149354295339697	536	0.32449076267172	536	0.284192825112108
537	0.176866928691746	537	0.310753197536712	537	0.249439461883408
538	0.218416619876474	538	0.308858360966367	538	0.256165919282511
539	0.231892195395845	539	0.292752250118427	539	0.246636771300448
540	0.236384053902302	540	0.279488394126007	540	0.22085201793722
541	0.236384053902302	541	0.270961629559451	541	0.214125560538117
542	0.21336327905671	542	0.268119374703932	542	0.182174887892377
543	0.194272880404267	543	0.28706774040739	543	0.167040358744395
544	0.198764738910724	544	0.306016106110848	544	0.163116591928251
545	0.206064008983717	545	0.320701089531028	545	0.150784753363229
546	0.198764738910724	546	0.341070582662245	546	0.163677130044843
547	0.200449185850646	547	0.336807200378967	547	0.166479820627803
548	0.176305446378439	548	0.35243960208432	548	0.160874439461883
549	0.167321729365525	549	0.359071530080531	549	0.177690582959641
550	0.167883211678832	550	0.35386072951208	550	0.17432735426009
551	0.172375070185289	551	0.342491710090005	551	0.16872197309417
552	0.163391353172375	552	0.353387020369493	552	0.144618834080717
553	0.154969118472768	553	0.360966366650876	553	0.141816143497758
554	0.151600224592925	554	0.365703458076741	554	0.125560538116592
555	0.165637282425604	555	0.3671245855045	555	0.116591928251121
556	0.182481751824818	556	0.379914732354334	556	0.10762331838565
557	0.212801796743403	557	0.405968735196589	557	0.0941704035874439
558	0.204379562043796	558	0.400757934628138	558	0.0728699551569507
559	0.197080291970803	559	0.396020843202274	559	0.0689461883408072
560	0.198203256597417	560	0.386072951207958	560	0.0672645739910314
561	0.211678832116788	561	0.388915206063477	561	0.100336322869955
562	0.211678832116788	562	0.369019422074846	562	0.128923766816144
563	0.194272880404267	563	0.348649928943629	563	0.161995515695067
564	0.180235822571589	564	0.330175272382757	564	0.209080717488789
565	0.157776530039304	565	0.319279962103269	565	0.227017937219731
566	0.149915777653004	566	0.308858360966367	566	0.234865470852018
567	0.137563166760247	567	0.295594504973946	567	0.219170403587444
568	0.138124649073554	568	0.298910468972051	568	0.214125560538117
569	0.144300954519933	569	0.294647086688773	569	0.201233183856502
570	0.163391353172375	570	0.288488867835149	570	0.193946188340807
571	0.186412128017967	571	0.292278540975841	571	0.195067264573991
572	0.195395845030882	572	0.304594978683089	572	0.196188340807175
573	0.212240314430095	573	0.301279014684983	573	0.204035874439462
574	0.228523301516002	574	0.307437233538607	574	0.17152466367713
575	0.229646266142617	575	0.292278540975841	575	0.159192825112108
576	0.222908478382931	576	0.27901468498342	576	0.156390134529148
577	0.231330713082538	577	0.27238275698721	577	0.164798206278027
578	0.235261089275688	578	0.260066319279962	578	0.151905829596413
579	0.238629983155531	579	0.257224064424443	579	0.165358744394619
580	0.251544076361595	580	0.246802463287541	580	0.158632286995516
581	0.245929253228523	581	0.236380862150639	581	0.158632286995516
582	0.253228523301516	582	0.2202747513027	582	0.175448430493274
583	0.243683323975295	583	0.2202747513027	583	0.204035874439462
584	0.241998877035373	584	0.234012316437707	584	0.218609865470852
585	0.237507018528916	585	0.270487920416864	585	0.20627802690583
586	0.25828186412128	586	0.2936996684036	586	0.213004484304933
587	0.271757439640651	587	0.317858834675509	587	0.209080717488789
588	0.28972487366648	588	0.33775461866414	588	0.209080717488789
589	0.296462661426165	589	0.351492183799147	589	0.179372197309417
590	0.319483436271757	590	0.346281383230696	590	0.17152466367713
591	0.319483436271757	591	0.355281856939839	591	0.15414798206278
592	0.329590117911286	592	0.335859782093794	592	0.14237668161435
593	0.333520494104436	593	0.330648981525343	593	0.132286995515695
594	0.332959011791129	594	0.329227854097584	594	0.136210762331839
595	0.332959011791129	595	0.332543818095689	595	0.140134529147982
596	0.318360471645143	596	0.328754144954998	596	0.148542600896861
597	0.290847838293094	597	0.325911890099479	597	0.168161434977578
598	0.279056709713644	598	0.314069161534818	598	0.192825112107623
599	0.28579449747333	599	0.309332070108953	599	0.207399103139013
600	0.281302638966873	600	0.305068687825675	600	0.219730941704036
601	0.290286355979787	601	0.301279014684983	601	0.213004484304933
602	0.303200449185851	602	0.301279014684983	602	0.22085201793722
603	0.295339696799551	603	0.304594978683089	603	0.230941704035874
604	0.299831555306008	604	0.301279014684983	604	0.241031390134529
605	0.324536777091522	605	0.320227380388442	605	0.246636771300448
606	0.349803481190342	606	0.327333017527238	606	0.249439461883408
607	0.373947220662549	607	0.327333017527238	607	0.254484304932735
608	0.385738349241999	608	0.326385599242065	608	0.257847533632287
609	0.38742279618192	609	0.321648507816201	609	0.25
610	0.387984278495227	610	0.32306963524396	610	0.232062780269058
611	0.39135317237507	611	0.316911416390336	611	0.244394618834081
612	0.389668725435149	612	0.306016106110848	612	0.261210762331839
613	0.375631667602471	613	0.292278540975841	613	0.266816143497758
614	0.387984278495227	614	0.281856939838939	614	0.303251121076233
615	0.381807973048849	615	0.267645665561345	615	0.311659192825112
616	0.376193149915778	616	0.258171482709616	616	0.32567264573991
617	0.371139809096013	617	0.261013737565135	617	0.335762331838565
618	0.363279056709714	618	0.264803410705827	618	0.343609865470852
619	0.354856822010107	619	0.296541923259119	619	0.348654708520179
620	0.335204941044357	620	0.294173377546187	620	0.339125560538117
621	0.327344188658057	621	0.300805305542397	621	0.3402466367713
622	0.311061201572151	622	0.323543344386547	622	0.321188340807175
623	0.297024143739472	623	0.334912363808621	623	0.318946188340807
624	0.293093767546322	624	0.3391757460919	624	0.301569506726457
625	0.305446378439079	625	0.342965419232591	625	0.298206278026906
626	0.300393037619315	626	0.340596873519659	626	0.310538116591928
627	0.281302638966873	627	0.351018474656561	627	0.302690582959641
628	0.303200449185851	628	0.357650402652771	628	0.318385650224215
629	0.322290847838293	629	0.370914258645192	629	0.33127802690583
630	0.324536777091522	630	0.359545239223117	630	0.323991031390135
631	0.320044918585065	631	0.364756039791568	631	0.339686098654709
632	0.320044918585065	632	0.34580767408811	632	0.376121076233184
633	0.317237507018529	633	0.336807200378967	633	0.380605381165919
634	0.332397529477821	634	0.347702510658456	634	0.413677130044843
635	0.316114542391915	635	0.363808621506395	635	0.415919282511211
636	0.305446378439079	636	0.370914258645192	636	0.417040358744395
637	0.292532285233015	637	0.382756987209853	637	0.41872197309417
638	0.283548568220101	638	0.385599242065372	638	0.397421524663677
639	0.28186412128018	639	0.396968261487447	639	0.399103139013453
640	0.286355979786637	640	0.417337754618664	640	0.411434977578475
641	0.280741156653565	641	0.425390810042634	641	0.408632286995516
642	0.264458169567659	642	0.426811937470393	642	0.401905829596413
643	0.249859629421673	643	0.42728564661298	643	0.389013452914798
644	0.229646266142617	644	0.428706774040739	644	0.379484304932735
645	0.222908478382931	645	0.414969208905732	645	0.377242152466368
646	0.21729365524986	646	0.414969208905732	646	0.350336322869955
647	0.234699606962381	647	0.408810990052108	647	0.355381165919283
648	0.239191465468838	648	0.393178588346755	648	0.345291479820628
649	0.255474452554745	649	0.391283751776409	649	0.318385650224215
650	0.263896687254352	650	0.39649455234486	650	0.316704035874439
651	0.261089275687816	651	0.409758408337281	651	0.327914798206278
652	0.257158899494666	652	0.40454760776883	652	0.327914798206278
653	0.240875912408759	653	0.416864045476078	653	0.320627802690583
654	0.233576642335766	654	0.430601610611085	654	0.329035874439462
655	0.232453677709152	655	0.44197063003316	655	0.339686098654709
656	0.214486243683324	656	0.457129322595926	656	0.34304932735426
657	0.203818079730488	657	0.468972051160587	657	0.345291479820628
658	0.211117349803481	658	0.479867361440076	658	0.34585201793722
659	0.231330713082538	659	0.487920416864045	659	0.340807174887892
660	0.243683323975295	660	0.488867835149218	660	0.352578475336323
661	0.248736664795059	661	0.480341070582662	661	0.34304932735426
662	0.238068500842223	662	0.474656560871625	662	0.333520179372197
663	0.24649073554183	663	0.475130270014211	663	0.323430493273543
664	0.235261089275688	664	0.479393652297489	664	0.320627802690583
665	0.230769230769231	665	0.475130270014211	665	0.312780269058296
666	0.240314430095452	666	0.474656560871625	666	0.300448430493274
667	0.249298147108366	667	0.459971577451445	667	0.288116591928251
668	0.257720381807973	668	0.446707721459024	668	0.276345291479821
669	0.250982594048287	669	0.437233538607295	669	0.276905829596413
670	0.248175182481752	670	0.42586451918522	670	0.252242152466368
671	0.224592925322852	671	0.416864045476078	671	0.239910313901345
672	0.208309938236946	672	0.405021316911416	672	0.236547085201794
673	0.21336327905671	673	0.39791567977262	673	0.243834080717489
674	0.212240314430095	674	0.405495026054003	674	0.253363228699552
675	0.221785513756317	675	0.405495026054003	675	0.270739910313901
676	0.223469960696238	676	0.406916153481762	676	0.28195067264574
677	0.233015160022459	677	0.39791567977262	677	0.266816143497758
678	0.223469960696238	678	0.404073898626243	678	0.269058295964126
679	0.212240314430095	679	0.409758408337281	679	0.259529147982063
680	0.211117349803481	680	0.405021316911416	680	0.256165919282511
681	0.196518809657496	681	0.415442918048318	681	0.237668161434978
682	0.195395845030882	682	0.408337280909522	682	0.242713004484305
683	0.223469960696238	683	0.423022264329702	683	0.223094170403587
684	0.215609208309938	684	0.408337280909522	684	0.230381165919283
685	0.226838854576081	685	0.405495026054003	685	0.242713004484305
686	0.241998877035373	686	0.395073424917101	686	0.251681614349776
687	0.247613700168445	687	0.381335859782094	687	0.257286995515695
688	0.240875912408759	688	0.38986262434865	688	0.269058295964126
689	0.224592925322852	689	0.386072951207958	689	0.258408071748879
690	0.244244806288602	690	0.372335386072951	690	0.251121076233184
691	0.259966311061202	691	0.369493131217432	691	0.247757847533632
692	0.251544076361595	692	0.354808147797253	692	0.253923766816143
693	0.257158899494666	693	0.348649928943629	693	0.274663677130045
694	0.244244806288602	694	0.326385599242065	694	0.26737668161435
695	0.224031443009545	695	0.324017053529133	695	0.278026905829596
696	0.233576642335766	696	0.329227854097584	696	0.262331838565022
697	0.225154407636159	697	0.336333491236381	697	0.249439461883408
698	0.229084783829309	698	0.345333964945523	698	0.234865470852018
699	0.243683323975295	699	0.342965419232591	699	0.220291479820628
700	0.269511510387423	700	0.348649928943629	700	0.234304932735426
701	0.272880404267266	701	0.348649928943629	701	0.246076233183856
702	0.277372262773723	702	0.335386072951208	702	0.244955156950673
703	0.281302638966873	703	0.344860255802937	703	0.241591928251121
704	0.303200449185851	704	0.335386072951208	704	0.246636771300448
705	0.310499719258843	705	0.319753671245855	705	0.244394618834081
706	0.314430095451993	706	0.316911416390336	706	0.237107623318386
707	0.316114542391915	707	0.321648507816201	707	0.231502242152466
708	0.302638966872543	708	0.324017053529133	708	0.217488789237668
709	0.303761931499158	709	0.330648981525343	709	0.214125560538117
710	0.308253790005615	710	0.326859308384652	710	0.2152466367713
711	0.304884896125772	711	0.339649455234486	711	0.233183856502242
712	0.311061201572151	712	0.327333017527238	712	0.242713004484305
713	0.307130825379001	713	0.327333017527238	713	0.253363228699552
714	0.312184166198765	714	0.323543344386547	714	0.25280269058296
715	0.341381246490736	715	0.324964471814306	715	0.252242152466368
716	0.322290847838293	716	0.335386072951208	716	0.251681614349776
717	0.325659741718136	717	0.334438654666035	717	0.265695067264574
718	0.301516002245929	718	0.344386546660351	718	0.262892376681614
719	0.287478944413251	719	0.332543818095689	719	0.261210762331839
720	0.288040426726558	720	0.330175272382757	720	0.266255605381166
721	0.286917462099944	721	0.324964471814306	721	0.26177130044843
722	0.296462661426165	722	0.304594978683089	722	0.248318385650224
723	0.311622683885458	723	0.313595452392231	723	0.253923766816143
724	0.302638966872543	724	0.315963998105163	724	0.25280269058296
725	0.310499719258843	725	0.320227380388442	725	0.26177130044843
726	0.307130825379001	726	0.321648507816201	726	0.271860986547085
727	0.312184166198765	727	0.328754144954998	727	0.290919282511211
728	0.319483436271757	728	0.329227854097584	728	0.287556053811659
729	0.322290847838293	729	0.319753671245855	729	0.297085201793722
730	0.309938236945536	730	0.317858834675509	730	0.310538116591928
731	0.304323413812465	731	0.306489815253434	731	0.315022421524664
732	0.309938236945536	732	0.315963998105163	732	0.318385650224215
733	0.304884896125772	733	0.324964471814306	733	0.329596412556054
734	0.309376754632229	734	0.320227380388442	734	0.323991031390135
735	0.311622683885458	735	0.328754144954998	735	0.320627802690583
736	0.320044918585065	736	0.328280435812411	736	0.332399103139013
737	0.312745648512072	737	0.33775461866414	737	0.325112107623318
738	0.330151600224593	738	0.3391757460919	738	0.334641255605381
739	0.323413812464907	739	0.335859782093794	739	0.343609865470852
740	0.335766423357664	740	0.345333964945523	740	0.337443946188341
741	0.327344188658057	741	0.348176219801042	741	0.338565022421525
742	0.326221224031443	742	0.358597820937944	742	0.355941704035874
743	0.312745648512072	743	0.355755566082425	743	0.345291479820628
744	0.300954519932622	744	0.350071056371388	744	0.343609865470852
745	0.294216732172937	745	0.347228801515869	745	0.327914798206278
746	0.313307130825379	746	0.343912837517764	746	0.306053811659193
747	0.33464345873105	747	0.346755092373283	747	0.315022421524664
748	0.363279056709714	748	0.344860255802937	748	0.315022421524664
749	0.370016844469399	749	0.348176219801042	749	0.333520179372197
750	0.382369455362156	750	0.367598294647087	750	0.332399103139013
751	0.393037619314992	751	0.368072003789673	751	0.337443946188341
752	0.385176866928692	752	0.384178114637613	752	0.323430493273543
753	0.390791690061763	753	0.390810042633823	753	0.338565022421525
754	0.393037619314992	754	0.389388915206064	754	0.338565022421525
755	0.38349241998877	755	0.391283751776409	755	0.334080717488789
756	0.389668725435149	756	0.410705826622454	756	0.323991031390135
757	0.384053902302077	757	0.394599715774514	757	0.338565022421525
758	0.38742279618192	758	0.405021316911416	758	0.333520179372197
759	0.386861313868613	759	0.400757934628138	759	0.333520179372197
760	0.39135317237507	760	0.403126480341071	760	0.337443946188341
761	0.405951712521056	761	0.406442444339176	761	0.330717488789238
762	0.408759124087591	762	0.413548081477973	762	0.323991031390135
763	0.407636159460977	763	0.410705826622454	763	0.327914798206278
764	0.422234699606962	764	0.423022264329702	764	0.3402466367713
765	0.433464345873105	765	0.417337754618664	765	0.335201793721973
766	0.443009545199326	766	0.41923259118901	766	0.354820627802691
767	0.445255474452555	767	0.422074846044529	767	0.344730941704036
768	0.457608085345312	768	0.395073424917101	768	0.348094170403587
769	0.455362156092083	769	0.397441970630033	769	0.329035874439462
770	0.460976979225154	770	0.384178114637613	770	0.323430493273543
771	0.452554744525547	771	0.39649455234486	771	0.315582959641256
772	0.46378439079169	772	0.394599715774514	772	0.322309417040359
773	0.45985401459854	773	0.404073898626243	773	0.340807174887892
774	0.473329590117911	774	0.399810516342965	774	0.371076233183857
775	0.476137001684447	775	0.398863098057793	775	0.373318385650224
776	0.481190342504211	776	0.397441970630033	776	0.391816143497758
777	0.475014037057833	777	0.394599715774514	777	0.40695067264574
778	0.478944413250983	778	0.388441496920891	778	0.408071748878924
779	0.507580011229646	779	0.407389862624349	779	0.411434977578475
780	0.501403705783268	780	0.403600189483657	780	0.40414798206278
781	0.505895564289725	781	0.399336807200379	781	0.390695067264574
782	0.509825940482875	782	0.399336807200379	782	0.401345291479821
783	0.521055586749017	783	0.397441970630033	783	0.405829596412556
784	0.513756316676025	784	0.403600189483657	784	0.402466367713004
785	0.503088152723189	785	0.396020843202274	785	0.405829596412556
786	0.493542953396968	786	0.391283751776409	786	0.403587443946188
787	0.481190342504211	787	0.397441970630033	787	0.412556053811659
788	0.47950589556429	788	0.395547134059687	788	0.409192825112108
789	0.497473329590118	789	0.406916153481762	789	0.42432735426009
790	0.521617069062325	790	0.405495026054003	790	0.432735426008969
791	0.522178551375632	791	0.405495026054003	791	0.445067264573991
792	0.522178551375632	792	0.407389862624349	792	0.456838565022422
793	0.557551937113981	793	0.380388441496921	793	0.466928251121076
794	0.573273441886581	794	0.378493604926575	794	0.477017937219731
795	0.58899494665918	795	0.378493604926575	795	0.480941704035874
796	0.585626052779337	796	0.398863098057793	796	0.477017937219731
797	0.581695676586187	797	0.402652771198484	797	0.483183856502242
798	0.601347557551937	798	0.430127901468498	798	0.495515695067265
799	0.599101628298709	799	0.439128375177641	799	0.484865470852018
800	0.617069062324537	800	0.444812884888678	800	0.497757847533632
801	0.633913531723751	801	0.451444812884889	801	0.505044843049327
802	0.656372824256036	802	0.457129322595926	802	0.491031390134529
803	0.661987647389107	803	0.462340123164377	803	0.498318385650224
804	0.669848399775407	804	0.457603031738513	804	0.5
805	0.683885457608085	805	0.451444812884889	805	0.525784753363229
806	0.710275126333521	806	0.447181430601611	806	0.523542600896861
807	0.715889949466592	807	0.445760303173851	807	0.537556053811659
808	0.736103312745649	808	0.457129322595926	808	0.544843049327354
809	0.752947782144862	809	0.452392231170062	809	0.54372197309417
810	0.755755193711398	810	0.452392231170062	810	0.538677130044843
811	0.727681078046042	811	0.451918522027475	811	0.535313901345291
812	0.711959573273442	812	0.47134059687352	812	0.533071748878924
813	0.664233576642336	813	0.467077214590242	813	0.506165919282511
814	0.633913531723751	814	0.480341070582662	814	0.50280269058296
815	0.605839416058394	815	0.489815253434391	815	0.521300448430493
816	0.605839416058394	816	0.505447655139744	816	0.535313901345291
817	0.587310499719259	817	0.5139744197063	817	0.551569506726457
818	0.569343065693431	818	0.508763619137849	818	0.547085201793722
819	0.552498596294217	819	0.519185220274751	819	0.556614349775785
820	0.547445255474453	820	0.527711984841307	820	0.585201793721973
821	0.558113419427288	821	0.534343912837518	821	0.602578475336323
822	0.589556428972487	822	0.517290383704405	822	0.608183856502242
823	0.591240875912409	823	0.524869729985789	823	0.609304932735426
824	0.585626052779337	824	0.540028422548555	824	0.621636771300448
825	0.577765300393038	825	0.533396494552345	825	0.62780269058296
826	0.578888265019652	826	0.531975367124585	826	0.630605381165919
827	0.568781583380124	827	0.542396968261487	827	0.649103139013453
828	0.570466030320045	828	0.549976314542871	828	0.667600896860987
829	0.580011229646266	829	0.555187115111322	829	0.688340807174888
830	0.577203818079731	830	0.573661771672193	830	0.685538116591928
831	0.589556428972487	831	0.568450971103742	831	0.70347533632287
832	0.604154969118473	832	0.577925153955471	832	0.716928251121076
833	0.594609769792252	833	0.572240644244434	833	0.733183856502242
834	0.606962380685008	834	0.572240644244434	834	0.744955156950673
835	0.599663110612016	835	0.57271435338702	835	0.765134529147982
836	0.604154969118473	836	0.565135007105637	836	0.774663677130045
837	0.611454239191465	837	0.560871624822359	837	0.774103139013453
838	0.592363840539023	838	0.552344860255803	838	0.744955156950673
839	0.582818641212802	839	0.575556608242539	839	0.712443946188341
840	0.593486805165637	840	0.578872572240644	840	0.683856502242152
841	0.587310499719259	841	0.584557081951682	841	0.623878923766816
842	0.578888265019652	842	0.590241591662719	842	0.639013452914798
843	0.564289724873666	843	0.605400284225486	843	0.616031390134529
844	0.564289724873666	844	0.621032685930838	844	0.603699551569507
845	0.562605277933745	845	0.620558976788252	845	0.588004484304933
846	0.573273441886581	846	0.633822832780673	846	0.615470852017937
847	0.593486805165637	847	0.646612979630507	847	0.596412556053812
848	0.605839416058394	848	0.643770724774988	848	0.609865470852018
849	0.627175743964065	849	0.657981999052582	849	0.629484304932735
850	0.632229084783829	850	0.671245855045002	850	0.621076233183857
851	0.641774284110051	851	0.674561819043108	851	0.616591928251121
852	0.6457046603032	852	0.693036475603979	852	0.601457399103139
853	0.668725435148793	853	0.701563240170535	853	0.584641255605381
854	0.667602470522179	854	0.7063003315964	854	0.582399103139013
855	0.66535654126895	855	0.726669824727617	855	0.585201793721973
856	0.673778775968557	856	0.740881099005211	856	0.587443946188341
857	0.665918023582257	857	0.756513500710564	857	0.586322869955157
858	0.672655811341943	858	0.769777356702984	858	0.582959641255605
859	0.660864682762493	859	0.769303647560398	859	0.594730941704036
860	0.650196518809657	860	0.773567029843676	860	0.603139013452915
861	0.646266142616508	861	0.755566082425391	861	0.61322869955157
862	0.642897248736665	862	0.722880151586926	862	0.598094170403587
863	0.622122403144301	863	0.700615821885362	863	0.610986547085202
864	0.628860190903986	864	0.67550923732828	864	0.600896860986547
865	0.623245367770915	865	0.657508289909995	865	0.603699551569507
866	0.631667602470522	866	0.644244433917575	866	0.606502242152466
867	0.627737226277372	867	0.630506868782567	867	0.596412556053812
868	0.628860190903986	868	0.604452865940313	868	0.582959641255605
869	0.637843907916901	869	0.621032685930838	869	0.579035874439462
870	0.631106120157215	870	0.615348176219801	870	0.573991031390135
871	0.626614261650758	871	0.622453813358598	871	0.574551569506726
872	0.631667602470522	872	0.630033159639981	872	0.572309417040359
873	0.643458731049972	873	0.640454760776883	873	0.585201793721973
874	0.676024705221785	874	0.637138796778778	874	0.602578475336323
875	0.680516563728243	875	0.633349123638086	875	0.609304932735426
876	0.679955081414935	876	0.620558976788252	876	0.631726457399103
877	0.685569904548007	877	0.610611084793937	877	0.63957399103139
878	0.68893879842785	878	0.609663666508764	878	0.655829596412556
879	0.686131386861314	879	0.601610611084794	879	0.673766816143498
880	0.698483997754071	880	0.619137849360493	880	0.681053811659193
881	0.692869174620999	881	0.61676930364756	881	0.684417040358744
882	0.706906232453678	882	0.625769777356703	882	0.682735426008969
883	0.719258843346435	883	0.624348649928944	883	0.67152466367713
884	0.73385738349242	884	0.626243486499289	884	0.670964125560538
885	0.731049971925884	885	0.62482235907153	885	0.667600896860987
886	0.73778775968557	886	0.630980577925154	886	0.674887892376682
887	0.73778775968557	887	0.638086215063951	887	0.65414798206278
888	0.740033688938798	888	0.636191378493605	888	0.64237668161435
889	0.756316676024705	889	0.632401705352913	889	0.647982062780269
890	0.761370016844469	890	0.62482235907153	890	0.634529147982063
891	0.758562605277934	891	0.622453813358598	891	0.644618834080718
892	0.751824817518248	892	0.621980104216011	892	0.64237668161435
893	0.760247052217855	893	0.613453339649455	893	0.63957399103139
894	0.770353733857383	894	0.612979630506869	894	0.633968609865471
895	0.772599663110612	895	0.608716248223591	895	0.63957399103139
896	0.766984839977541	896	0.616295594504974	896	0.640695067264574
897	0.778214486243683	897	0.626717195641876	897	0.644618834080718
898	0.781021897810219	898	0.634296541923259	898	0.636210762331839
899	0.796743402582819	899	0.63145428706774	899	0.645739910313901
900	0.79842784952274	900	0.654666035054477	900	0.658632286995516
901	0.801796743402583	901	0.67550923732828	901	0.684977578475336
902	0.807411566535654	902	0.681193747039318	902	0.680493273542601
903	0.801796743402583	903	0.697299857887257	903	0.681614349775785
904	0.816395283548568	904	0.695405021316911	904	0.688340807174888
905	0.813026389668725	905	0.697299857887257	905	0.672085201793722
906	0.814710836608647	906	0.701089531027949	906	0.696188340807175
907	0.79842784952274	907	0.70487920416864	907	0.704035874439462
908	0.804042672655811	908	0.700142112742776	908	0.72085201793722
909	0.797866367209433	909	0.696826148744671	909	0.726457399103139
910	0.78270634475014	910	0.686878256750355	910	0.740470852017937
911	0.781583380123526	911	0.679298910468972	911	0.751121076233184
912	0.769792251544076	912	0.667929891046897	912	0.742152466367713
913	0.784952274003369	913	0.674561819043108	913	0.757847533632287
914	0.804604154969119	914	0.668403600189484	914	0.757847533632287
915	0.784390791690062	915	0.667456181904311	915	0.76177130044843
916	0.783267827063448	916	0.666035054476551	916	0.766816143497758
917	0.793935991016283	917	0.663192799621033	917	0.776905829596413
918	0.793374508702976	918	0.680246328754145	918	0.755044843049327
919	0.782144862436833	919	0.677404073898626	919	0.757847533632287
920	0.795620437956204	920	0.679772619611559	920	0.764013452914798
921	0.796743402582819	921	0.675982946470867	921	0.77914798206278
922	0.797866367209433	922	0.682614874467077	922	0.774103139013453
923	0.81021897810219	923	0.69161534817622	923	0.763452914798206
924	0.816395283548568	924	0.703458076740881	924	0.777466367713004
925	0.800112296462661	925	0.7063003315964	925	0.789798206278027
926	0.813026389668725	926	0.700615821885362	926	0.797085201793722
927	0.842223469960696	927	0.716248223590715	927	0.807735426008969
928	0.820325659741718	928	0.715774514448129	928	0.802690582959641
929	0.82201010668164	929	0.710090004737091	929	0.812219730941704
930	0.830432341381246	930	0.716721932733302	930	0.816143497757848
931	0.734980348119034	931	0.727143533870204	931	0.827914798206278
932	0.845030881527232	932	0.744197063003316	932	0.817825112107623
933	0.857944974733296	933	0.749881572714353	933	0.822309417040359
934	0.811903425042111	934	0.768829938417811	934	0.81109865470852
935	0.852891633913532	935	0.757934628138323	935	0.79932735426009
936	0.841661987647389	936	0.764566556134533	936	0.795403587443946
937	0.834924199887703	937	0.7797252486973	937	0.805493273542601
938	0.846715328467153	938	0.785409758408337	938	0.792040358744395
939	0.839977540707468	939	0.782567503552819	939	0.809417040358744
940	0.819764177428411	940	0.78777830412127	940	0.81109865470852
941	0.820325659741718	941	0.787304594978683	941	0.812219730941704
942	0.830993823694554	942	0.790146849834202	942	0.801008968609865
943	0.861313868613139	943	0.791567977261961	943	0.788677130044843
944	0.880965749578888	944	0.784462340123164	944	0.807735426008969
945	0.895002807411567	945	0.777356702984368	945	0.801569506726457
946	0.857944974733296	946	0.775935575556608	946	0.810538116591928
947	0.899494665918024	947	0.782567503552819	947	0.801008968609865
948	0.918585064570466	948	0.780672666982473	948	0.802690582959641
949	0.877596855699045	949	0.795831359545239	949	0.820067264573991
950	0.894441325098259	950	0.797726196115585	950	0.807174887892377
951	0.87871982032566	951	0.796778777830412	951	0.812219730941704
952	0.877596855699045	952	0.79441023211748	952	0.823430493273543
953	0.887703537338574	953	0.804358124111795	953	0.830156950672646
954	0.901179112857945	954	0.819990525817148	954	0.837443946188341
955	0.893318360471645	955	0.82235907153008	955	0.830156950672646
956	0.912970241437395	956	0.813358597820938	956	0.841367713004484
957	0.906232453677709	957	0.803410705826622	957	0.885089686098655
958	0.896687254351488	958	0.805779251539555	958	0.899663677130045
959	0.898371701291409	959	0.798673614400758	959	0.853699551569507
960	0.892195395845031	960	0.795831359545239	960	0.86322869955157
961	0.880965749578888	961	0.814306016106111	961	0.869955156950673
962	0.891633913531724	962	0.814779725248697	962	0.861547085201794
963	0.904548006737788	963	0.812884888678352	963	0.86042600896861
964	0.889387984278495	964	0.814306016106111	964	0.859304932735426
965	0.884896125772038	965	0.808621506395073	965	0.844170403587444
966	0.895002807411567	966	0.810042633822833	966	0.834080717488789
967	0.912408759124088	967	0.800094741828517	967	0.8402466367713
968	0.914093206064009	968	0.799621032685931	968	0.82847533632287
969	0.901740595171252	969	0.796305068687826	969	0.859304932735426
970	0.911285794497473	970	0.789673140691615	970	0.87780269058296
971	0.911285794497473	971	0.797726196115585	971	0.894618834080718
972	0.913531723750702	972	0.802936996684036	972	0.919843049327354
973	0.918585064570466	973	0.789199431549029	973	0.92152466367713
974	0.921953958450309	974	0.799147323543344	974	0.914798206278027
975	0.927007299270073	975	0.805779251539555	975	0.896860986547085
976	0.916339135317238	976	0.816200852676457	976	0.909192825112108
977	0.929814710836609	977	0.824727617243013	977	0.900784753363229
978	0.91970802919708	978	0.825675035528186	978	0.90414798206278
979	0.910162829870859	979	0.821885362387494	979	0.903587443946188
980	0.906232453677709	980	0.83183325438181	980	0.912556053811659
981	0.889949466591802	981	0.873045949786831	981	0.90695067264574
982	0.882088714205502	982	0.829938417811464	982	0.915358744394619
983	0.88658057271196	983	0.852202747513027	983	0.917040358744395
984	0.895564289724874	984	0.859308384651824	984	0.917040358744395
985	0.897810218978102	985	0.845570819516817	985	0.910313901345291
986	0.938798427849523	986	0.855518711511132	986	0.910313901345291
987	0.942728804042673	987	0.847465656087163	987	0.900224215246637
988	0.940482874789444	988	0.837044054950261	988	0.90695067264574
989	0.937675463222909	989	0.839886309805779	989	0.899663677130045
990	0.937113980909601	990	0.825201326385599	990	0.892937219730942
991	0.939921392476137	991	0.821885362387494	991	0.906390134529148
992	0.917462099943852	992	0.840833728090952	992	0.902466367713004
993	0.911285794497473	993	0.847939365229749	993	0.910313901345291
994	0.903425042111173	994	0.864992894362861	994	0.917040358744395
995	0.889387984278495	995	0.876835622927522	995	0.912556053811659
996	0.903425042111173	996	0.893889152060635	996	0.900784753363229
997	0.899494665918024	997	0.884888678351492	997	0.9097533632287
998	0.891072431218417	998	0.89057318806253	998	0.92152466367713
999	0.891633913531724	999	0.883467550923733	999	0.92432735426009
1000	0.889949466591802	1000	0.873519658929417	1000	0.940582959641256
1001	0.881527231892195	1001	0.883941260066319	1001	0.934417040358744
1002	0.885457608085345	1002	0.881572714353387	1002	0.931614349775785
1003	0.891072431218417	1003	0.896731406916153	1003	0.918161434977579
1004	0.901740595171252	1004	0.904784462340123	1004	0.922645739910314
1005	0.900056148231331	1005	0.90383704405495	1005	0.931614349775785
1006	0.899494665918024	1006	0.899573661771672	1006	0.917040358744395
1007	0.891072431218417	1007	0.905731880625296	1007	0.901345291479821
1008	0.884896125772038	1008	0.892941733775462	1008	0.896300448430493
1009	0.881527231892195	1009	0.899573661771672	1009	0.891255605381166
1010	0.879842784952274	1010	0.899573661771672	1010	0.891816143497758
1011	0.902302077484559	1011	0.900047370914259	1011	0.901905829596413
1012	0.907916900617631	1012	0.896731406916153	1012	0.918161434977579
1013	0.900056148231331	1013	0.896731406916153	1013	0.93329596412556
1014	0.912408759124088	1014	0.88252013263856	1014	0.944506726457399
1015	0.896125772038181	1015	0.886783514921838	1015	0.925448430493274
1016	0.892195395845031	1016	0.886309805779252	1016	0.943946188340807
1017	0.892195395845031	1017	0.897678825201326	1017	0.936659192825112
1018	0.887703537338574	1018	0.890099478919943	1018	0.929372197309417
1019	0.873104997192588	1019	0.893889152060635	1019	0.927690582959641
1020	0.87478944413251	1020	0.897678825201326	1020	0.917600896860987
1021	0.873666479505896	1021	0.891520606347702	1021	0.909192825112108
1022	0.873666479505896	1022	0.901468498342018	1022	0.902466367713004
1023	0.877035373385738	1023	0.910942681193747	1023	0.904708520179372
1024	0.89051094890511	1024	0.915206063477025	1024	0.891816143497758
1025	0.875350926445817	1025	0.920890573188063	1025	0.891255605381166
1026	0.870297585626053	1026	0.930364756039792	1026	0.893497757847534
1027	0.878158338012353	1027	0.917574609189957	1027	0.88677130044843
1028	0.879281302638967	1028	0.917574609189957	1028	0.876681614349776
1029	0.895564289724874	1029	0.908100426338228	1029	0.892937219730942
1030	0.89051094890511	1030	0.91189009947892	1030	0.891816143497758
1031	0.896687254351488	1031	0.895310279488394	1031	0.888452914798206
1032	0.889949466591802	1032	0.894836570345808	1032	0.892937219730942
1033	0.888265019651881	1033	0.902889625769777	1033	0.888452914798206
1034	0.873666479505896	1034	0.902889625769777	1034	0.879484304932735
1035	0.883773161145424	1035	0.909521553765988	1035	0.883408071748879
1036	0.888826501965188	1036	0.925627664613927	1036	0.894058295964126
1037	0.895564289724874	1037	0.914258645191852	1037	0.88677130044843
1038	0.898371701291409	1038	0.932733301752724	1038	0.890695067264574
1039	0.896687254351488	1039	0.922785409758408	1039	0.908071748878924
1040	0.896125772038181	1040	0.921837991473235	1040	0.90695067264574
1041	0.89051094890511	1041	0.91994315490289	1041	0.899103139013453
1042	0.891072431218417	1042	0.914732354334439	1042	0.897421524663677
1043	0.891072431218417	1043	0.904784462340123	1043	0.895739910313901
1044	0.905670971364402	1044	0.903363334912364	1044	0.892937219730942
1045	0.91184727681078	1045	0.89720511605874	1045	0.872757847533632
1046	0.915216170690623	1046	0.90383704405495	1046	0.879484304932735
1047	0.924199887703537	1047	0.906205589767883	1047	0.866031390134529
1048	0.934868051656373	1048	0.902415916627191	1048	0.864349775784753
1049	0.95115103874228	1049	0.891994315490289	1049	0.869394618834081
1050	0.959011791128579	1050	0.892468024632875	1050	0.862107623318386
1051	0.945536215609208	1051	0.888204642349597	1051	0.868834080717489
1052	0.939921392476137	1052	0.888678351492184	1052	0.86322869955157
1053	0.927007299270073	1053	0.878256750355282	1053	0.859304932735426
1054	0.938236945536216	1054	0.886783514921838	1054	0.867152466367713
1055	0.94722066254913	1055	0.892468024632875	1055	0.887331838565022
1056	0.951712521055587	1056	0.885362387494079	1056	0.89237668161435
1057	0.956204379562044	1057	0.887257224064424	1057	0.888452914798206
1058	0.961257720381808	1058	0.88252013263856	1058	0.891255605381166
1059	0.960134755755194	1059	0.889625769777357	1059	0.889013452914798
1060	0.965188096574958	1060	0.885836096636665	1060	0.880605381165919
1061	0.957327344188658	1061	0.887730933207011	1061	0.875
1062	0.952274003368894	1062	0.883941260066319	1062	0.881165919282511
1063	0.938798427849523	1063	0.900521080056845	1063	0.887331838565022
1064	0.92363840539023	1064	0.909047844623401	1064	0.894618834080718
1065	0.923076923076923	1065	0.899099952629086	1065	0.884529147982063
1066	0.920830993823695	1066	0.897678825201326	1066	0.882847533632287
1067	0.903986524424481	1067	0.887257224064424	1067	0.883968609865471
1068	0.902302077484559	1068	0.88252013263856	1068	0.879484304932735
1069	0.89051094890511	1069	0.878730459497868	1069	0.883408071748879
1070	0.884896125772038	1070	0.872572240644244	1070	0.885089686098655
1071	0.880965749578888	1071	0.860729512079583	1071	0.904708520179372
1072	0.896125772038181	1072	0.866414021790621	1072	0.908071748878924
1073	0.899494665918024	1073	0.869256276646139	1073	0.9097533632287
1074	0.920830993823695	1074	0.867361440075793	1074	0.923206278026906
1075	0.927007299270073	1075	0.868782567503553	1075	0.927130044843049
1076	0.934868051656373	1076	0.857413548081478	1076	0.936659192825112
1077	0.914093206064009	1077	0.880625296068214	1077	0.927690582959641
1078	0.925884334643459	1078	0.881572714353387	1078	0.929932735426009
1079	0.934868051656373	1079	0.889625769777357	1079	0.913677130044843
1080	0.937113980909601	1080	0.888678351492184	1080	0.924887892376682
1081	0.938798427849523	1081	0.898152534343913	1081	0.947309417040359
1082	0.928130263896687	1082	0.892941733775462	1082	0.947309417040359
1083	0.924199887703537	1083	0.885836096636665	1083	0.93890134529148
1084	0.920830993823695	1084	0.881572714353387	1084	0.954035874439462
1085	0.907916900617631	1085	0.886783514921838	1085	0.957399103139013
1086	0.889387984278495	1086	0.887730933207011	1086	0.964686098654709
1087	0.89051094890511	1087	0.891046897205116	1087	0.955717488789238
1088	0.870297585626053	1088	0.892468024632875	1088	0.951793721973094
1089	0.87085906793936	1089	0.884888678351492	1089	0.952354260089686
1090	0.862436833239753	1090	0.892468024632875	1090	0.93609865470852
1091	0.864682762492981	1091	0.891046897205116	1091	0.926008968609865
1092	0.866367209432903	1092	0.904784462340123	1092	0.919843049327354
1093	0.859629421673217	1093	0.915206063477025	1093	0.903026905829596
1094	0.870297585626053	1094	0.917100900047371	1094	0.894618834080718
1095	0.866367209432903	1095	0.923732828043581	1095	0.887331838565022
1096	0.86692869174621	1096	0.927522501184273	1096	0.874439461883408
1097	0.879281302638967	1097	0.933680720037897	1097	0.871636771300448
1098	0.867490174059517	1098	0.940786357176693	1098	0.875
1099	0.863559797866367	1099	0.941733775461866	1099	0.89237668161435
1100	0.86692869174621	1100	0.940786357176693	1100	0.891255605381166
1101	0.858506457046603	1101	0.940312648034107	1101	0.910313901345291
1102	0.861313868613139	1102	0.926101373756513	1102	0.911995515695067
1103	0.854014598540146	1103	0.9265750828991	1103	0.915919282511211
1104	0.864682762492981	1104	0.932259592610137	1104	0.911434977578475
1105	0.847838293093768	1105	0.953576504026528	1105	0.911434977578475
1106	0.854576080853453	1106	0.962103268593084	1106	0.927690582959641
1107	0.864121280179674	1107	0.951681667456182	1107	0.932174887892377
1108	0.866367209432903	1108	0.965892941733775	1108	0.932174887892377
1109	0.870297585626053	1109	0.970156324017054	1109	0.929372197309417
1110	0.871420550252667	1110	0.966840360018948	1110	0.914798206278027
1111	0.882088714205502	1111	0.973472288015159	1111	0.908071748878924
1112	0.881527231892195	1112	0.966366650876362	1112	0.903587443946188
1113	0.88658057271196	1113	0.963524396020843	1113	0.887892376681614
1114	0.895002807411567	1114	0.957839886309806	1114	0.869955156950673
1115	0.896125772038181	1115	0.937470393178588	1115	0.867713004484305
1116	0.886019090398652	1116	0.93320701089531	1116	0.862668161434978
1117	0.895002807411567	1117	0.928469919469446	1117	0.84585201793722
1118	0.902863559797866	1118	0.920890573188063	1118	0.842488789237668
1119	0.908478382930938	1119	0.914258645191852	1119	0.849775784753363
1120	0.903986524424481	1120	0.911416390336333	1120	0.855381165919282
1121	0.917462099943852	1121	0.902889625769777	1121	0.852578475336323
1122	0.942728804042673	1122	0.909995262908574	1122	0.842488789237668
1123	0.94329028635598	1123	0.918995736617717	1123	0.84304932735426
1124	0.944974733295901	1124	0.91852202747513	1124	0.848094170403587
1125	0.942728804042673	1125	0.923259118900995	1125	0.86042600896861
1126	0.937113980909601	1126	0.917574609189957	1126	0.854820627802691
1127	0.936552498596294	1127	0.917100900047371	1127	0.848094170403587
1128	0.922515440763616	1128	0.927522501184273	1128	0.843609865470852
1129	0.930376193149916	1129	0.938891520606348	1129	0.839686098654709
1130	0.934306569343066	1130	0.945997157745144	1130	0.826793721973094
1131	0.927007299270073	1131	0.946470866887731	1131	0.843609865470852
1132	0.920269511510387	1132	0.94126006631928	1132	0.848654708520179
1133	0.913531723750702	1133	0.932733301752724	1133	0.841928251121076
1134	0.919146546883773	1134	0.935575556608243	1134	0.84585201793722
1135	0.925884334643459	1135	0.924206537186168	1135	0.858744394618834
1136	0.918585064570466	1136	0.914258645191852	1136	0.860986547085202
1137	0.919146546883773	1137	0.909521553765988	1137	0.85762331838565
1138	0.932060640089837	1138	0.900047370914259	1138	0.876681614349776
1139	0.924761370016844	1139	0.889625769777357	1139	0.867152466367713
1140	0.93149915777653	1140	0.901942207484604	1140	0.866031390134529
1141	0.914093206064009	1141	0.887257224064424	1141	0.890695067264574
1142	0.91970802919708	1142	0.880151586925628	1142	0.880044843049327
1143	0.921953958450309	1143	0.885362387494079	1143	0.886210762331839
1144	0.918585064570466	1144	0.871151113216485	1144	0.888452914798206
1145	0.921392476137002	1145	0.872572240644244	1145	0.88677130044843
1146	0.910162829870859	1146	0.878730459497868	1146	0.89237668161435
1147	0.92363840539023	1147	0.878730459497868	1147	0.903026905829596
1148	0.91577765300393	1148	0.879204168640455	1148	0.913677130044843
1149	0.921953958450309	1149	0.866414021790621	1149	0.917040358744395
1150	0.934306569343066	1150	0.864519185220275	1150	0.919282511210762
1151	0.915216170690623	1151	0.860729512079583	1151	0.913677130044843
1152	0.904548006737788	1152	0.849834201800095	1152	0.928251121076233
1153	0.912408759124088	1153	0.846991946944576	1153	0.919843049327354
1154	0.907916900617631	1154	0.866414021790621	1154	0.927690582959641
1155	0.901179112857945	1155	0.857413548081478	1155	0.915358744394619
1156	0.913531723750702	1156	0.863098057792515	1156	0.913677130044843
1157	0.893879842784952	1157	0.880625296068214	1157	0.91872197309417
1158	0.907355418304323	1158	0.871151113216485	1158	0.918161434977579
1159	0.912408759124088	1159	0.87588820464235	1159	0.903587443946188
1160	0.903986524424481	1160	0.891046897205116	1160	0.902466367713004
1161	0.910724312184166	1161	0.880151586925628	1161	0.913116591928251
1162	0.919146546883773	1162	0.88915206063477	1162	0.915919282511211
1163	0.923076923076923	1163	0.900521080056845	1163	0.91872197309417
1164	0.93935991016283	1164	0.899099952629086	1164	0.923766816143498
1165	0.92756878158338	1165	0.905731880625296	1165	0.931614349775785
1166	0.917462099943852	1166	0.898152534343913	1166	0.931614349775785
1167	0.910724312184166	1167	0.910942681193747	1167	0.926569506726457
1168	0.918585064570466	1168	0.91852202747513	1168	0.925448430493274
1169	0.904548006737788	1169	0.912837517764093	1169	0.925448430493274
1170	0.902302077484559	1170	0.918995736617717	1170	0.900784753363229
1171	0.905109489051095	1171	0.921364282330649	1171	0.901905829596413
1172	0.910724312184166	1172	0.926101373756513	1172	0.903026905829596
1173	0.918585064570466	1173	0.929891046897205	1173	0.902466367713004
1174	0.914654688377316	1174	0.925153955471341	1174	0.913677130044843
1175	0.928691746209994	1175	0.935575556608243	1175	0.901345291479821
1176	0.924761370016844	1176	0.926101373756513	1176	0.899103139013453
1177	0.922515440763616	1177	0.927996210326859	1177	0.902466367713004
1178	0.913531723750702	1178	0.93320701089531	1178	0.912556053811659
1179	0.910724312184166	1179	0.9265750828991	1179	0.900224215246637
1180	0.911285794497473	1180	0.923732828043581	1180	0.89237668161435
1181	0.903986524424481	1181	0.924680246328754	1181	0.899103139013453
1182	0.896125772038181	1182	0.91994315490289	1182	0.892937219730942
1183	0.910724312184166	1183	0.914258645191852	1183	0.887892376681614
1184	0.899494665918024	1184	0.915679772619612	1184	0.897421524663677
1185	0.911285794497473	1185	0.925627664613927	1185	0.891816143497758
1186	0.918585064570466	1186	0.931312174324964	1186	0.891816143497758
1187	0.903425042111173	1187	0.929417337754619	1187	0.893497757847534
1188	0.907355418304323	1188	0.921364282330649	1188	0.90414798206278
1189	0.912970241437395	1189	0.936522974893415	1189	0.908071748878924
1190	0.928130263896687	1190	0.919469445760303	1190	0.912556053811659
1191	0.92363840539023	1191	0.922785409758408	1191	0.920964125560538
1192	0.932060640089837	1192	0.91994315490289	1192	0.928251121076233
1193	0.929814710836609	1193	0.918995736617717	1193	0.917600896860987
1194	0.930937675463223	1194	0.91994315490289	1194	0.897421524663677
1195	0.928130263896687	1195	0.917100900047371	1195	0.905269058295964
1196	0.933745087029759	1196	0.911416390336333	1196	0.90414798206278
1197	0.942728804042673	1197	0.909521553765988	1197	0.9097533632287
1198	0.941044357102751	1198	0.917100900047371	1198	0.90695067264574
1199	0.942728804042673	1199	0.91852202747513	1199	0.906390134529148
1200	0.943851768669287	1200	0.918995736617717	1200	0.92152466367713
1201	0.942167321729366	1201	0.906679298910469	1201	0.923206278026906
1202	0.946659180235823	1202	0.913784936049266	1202	0.919282511210762
1203	0.924199887703537	1203	0.906679298910469	1203	0.905269058295964
1204	0.920830993823695	1204	0.905731880625296	1204	0.905269058295964
1205	0.913531723750702	1205	0.905731880625296	1205	0.895179372197309
1206	0.91184727681078	1206	0.895310279488394	1206	0.895739910313901
1207	0.912408759124088	1207	0.903363334912364	1207	0.891816143497758
1208	0.901740595171252	1208	0.902889625769777	1208	0.886210762331839
1209	0.917462099943852	1209	0.907626717195642	1209	0.892937219730942
1210	0.918585064570466	1210	0.907153008053055	1210	0.885650224215247
1211	0.921953958450309	1211	0.921837991473235	1211	0.884529147982063
1212	0.91184727681078	1212	0.911416390336333	1212	0.897421524663677
1213	0.902863559797866	1213	0.926101373756513	1213	0.894618834080718
1214	0.898371701291409	1214	0.919469445760303	1214	0.894618834080718
1215	0.908478382930938	1215	0.917574609189957	1215	0.894618834080718
1216	0.916339135317238	1216	0.912837517764093	1216	0.910313901345291
1217	0.913531723750702	1217	0.91852202747513	1217	0.90695067264574
1218	0.905670971364402	1218	0.9265750828991	1218	0.91872197309417
1219	0.901740595171252	1219	0.90383704405495	1219	0.917040358744395
1220	0.903986524424481	1220	0.916627190904785	1220	0.923206278026906
1221	0.909601347557552	1221	0.913311226906679	1221	0.92432735426009
1222	0.906793935991016	1222	0.920416864045476	1222	0.917040358744395
1223	0.920830993823695	1223	0.925153955471341	1223	0.931614349775785
1224	0.906793935991016	1224	0.924206537186168	1224	0.931053811659193
1225	0.904548006737788	1225	0.9265750828991	1225	0.931614349775785
1226	0.903425042111173	1226	0.922311700615822	1226	0.940582959641256
1227	0.91577765300393	1227	0.915206063477025	1227	0.937780269058296
1228	0.906232453677709	1228	0.910942681193747	1228	0.93329596412556
1229	0.910162829870859	1229	0.903363334912364	1229	0.926008968609865
1230	0.894441325098259	1230	0.900521080056845	1230	0.923766816143498
1231	0.914093206064009	1231	0.900994789199432	1231	0.907511210762332
1232	0.93149915777653	1232	0.900994789199432	1232	0.899663677130045
1233	0.942167321729366	1233	0.90383704405495	1233	0.905269058295964
1234	0.938798427849523	1234	0.898152534343913	1234	0.900784753363229
1235	0.923076923076923	1235	0.900994789199432	1235	0.904708520179372
1236	0.918023582257159	1236	0.910942681193747	1236	0.908071748878924
1237	0.906232453677709	1237	0.901942207484604	1237	0.896300448430493
1238	0.906232453677709	1238	0.907626717195642	1238	0.903587443946188
1239	0.906232453677709	1239	0.913311226906679	1239	0.893497757847534
1240	0.895002807411567	1240	0.912837517764093	1240	0.884529147982063
1241	0.906232453677709	1241	0.915679772619612	1241	0.896300448430493
1242	0.918585064570466	1242	0.926101373756513	1242	0.88677130044843
1243	0.908478382930938	1243	0.923259118900995	1243	0.892937219730942
1244	0.919146546883773	1244	0.928943628612032	1244	0.902466367713004
1245	0.911285794497473	1245	0.924680246328754	1245	0.890134529147982
1246	0.903425042111173	1246	0.93320701089531	1246	0.882286995515695
1247	0.906793935991016	1247	0.940312648034107	1247	0.904708520179372
1248	0.920830993823695	1248	0.93462813832307	1248	0.900224215246637
1249	0.92756878158338	1249	0.936522974893415	1249	0.913677130044843
1250	0.923076923076923	1250	0.941733775461866	1250	0.910313901345291
1251	0.912970241437395	1251	0.938891520606348	1251	0.905269058295964
1252	0.924761370016844	1252	0.93462813832307	1252	0.902466367713004
1253	0.935991016282987	1253	0.931785883467551	1253	0.907511210762332
1254	0.944413250982594	1254	0.923259118900995	1254	0.905269058295964
1255	0.936552498596294	1255	0.926101373756513	1255	0.894618834080718
1256	0.925884334643459	1256	0.914258645191852	1256	0.886210762331839
1257	0.930376193149916	1257	0.909995262908574	1257	0.907511210762332
1258	0.934306569343066	1258	0.913311226906679	1258	0.926569506726457
1259	0.92756878158338	1259	0.919469445760303	1259	0.923206278026906
1260	0.926445816956766	1260	0.910942681193747	1260	0.928811659192825
1261	0.919146546883773	1261	0.912837517764093	1261	0.913677130044843
1262	0.913531723750702	1262	0.90383704405495	1262	0.91872197309417
1263	0.918585064570466	1263	0.907626717195642	1263	0.901345291479821
1264	0.913531723750702	1264	0.912363808621506	1264	0.901905829596413
1265	0.926445816956766	1265	0.900047370914259	1265	0.890134529147982
1266	0.92363840539023	1266	0.909521553765988	1266	0.901345291479821
1267	0.929814710836609	1267	0.900521080056845	1267	0.893497757847534
1268	0.938236945536216	1268	0.902889625769777	1268	0.911434977578475
1269	0.92756878158338	1269	0.904784462340123	1269	0.904708520179372
1270	0.912408759124088	1270	0.899099952629086	1270	0.903026905829596
1271	0.925884334643459	1271	0.910468972051161	1271	0.903587443946188
1272	0.92756878158338	1272	0.918048318332544	1272	0.896860986547085
1273	0.924199887703537	1273	0.914732354334439	1273	0.892937219730942
1274	0.926445816956766	1274	0.916627190904785	1274	0.891816143497758
1275	0.926445816956766	1275	0.923259118900995	1275	0.910313901345291
1276	0.929253228523301	1276	0.913784936049266	1276	0.91872197309417
1277	0.918585064570466	1277	0.900521080056845	1277	0.911995515695067
1278	0.919146546883773	1278	0.905731880625296	1278	0.92432735426009
1279	0.917462099943852	1279	0.904310753197537	1279	0.925448430493274
1280	0.922515440763616	1280	0.918995736617717	1280	0.929372197309417
1281	0.91577765300393	1281	0.907626717195642	1281	0.934977578475336
1282	0.91184727681078	1282	0.925627664613927	1282	0.92152466367713
1283	0.920830993823695	1283	0.928469919469446	1283	0.923766816143498
1284	0.927007299270073	1284	0.913311226906679	1284	0.910313901345291
1285	0.924761370016844	1285	0.91189009947892	1285	0.913677130044843
1286	0.918585064570466	1286	0.91189009947892	1286	0.919282511210762
1287	0.929814710836609	1287	0.902889625769777	1287	0.908632286995516
1288	0.929814710836609	1288	0.891520606347702	1288	0.915358744394619
1289	0.917462099943852	1289	0.896257697773567	1289	0.899663677130045
1290	0.921392476137002	1290	0.894836570345808	1290	0.906390134529148
1291	0.922515440763616	1291	0.905731880625296	1291	0.900784753363229
1292	0.927007299270073	1292	0.908100426338228	1292	0.907511210762332
1293	0.932622122403144	1293	0.914258645191852	1293	0.907511210762332
1294	0.917462099943852	1294	0.909047844623401	1294	0.92152466367713
1295	0.914093206064009	1295	0.901942207484604	1295	0.912556053811659
1296	0.918585064570466	1296	0.901942207484604	1296	0.916479820627803
1297	0.922515440763616	1297	0.910942681193747	1297	0.908632286995516
1298	0.919146546883773	1298	0.920416864045476	1298	0.919843049327354
1299	0.903425042111173	1299	0.918048318332544	1299	0.919282511210762
1300	0.897248736664795	1300	0.924680246328754	1300	0.92152466367713
1301	0.897810218978102	1301	0.925627664613927	1301	0.922645739910314
1302	0.674901740595171	1302	0.928943628612032	1302	0.919282511210762
1303	0.911285794497473	1303	0.881572714353387	1303	0.916479820627803
1304	0.893879842784952	1304	0.932733301752724	1304	0.914798206278027
1305	0.898371701291409	1305	0.930838465182378	1305	0.751681614349776
1306	0.900056148231331	1306	0.930838465182378	1306	0.902466367713004
1307	0.898371701291409	1307	0.918995736617717	1307	0.900224215246637
1308	0.891072431218417	1308	0.921837991473235	1308	0.896860986547085
1309	0.896125772038181	1309	0.921837991473235	1309	0.901345291479821
1310	0.899494665918024	1310	0.926101373756513	1310	0.906390134529148
1311	0.901179112857945	1311	0.920890573188063	1311	0.91872197309417
1312	0.895002807411567	1312	0.917100900047371	1312	0.91872197309417
1313	0.894441325098259	1313	0.919469445760303	1313	0.916479820627803
1314	0.888826501965188	1314	0.911416390336333	1314	0.913677130044843
1315	0.898371701291409	1315	0.912363808621506	1315	0.905269058295964
1316	0.904548006737788	1316	0.920890573188063	1316	0.910313901345291
1317	0.897248736664795	1317	0.925627664613927	1317	0.926569506726457
1318	0.91970802919708	1318	0.920890573188063	1318	0.910313901345291
1319	0.907916900617631	1319	0.918048318332544	1319	0.91872197309417
1320	0.906232453677709	1320	0.917574609189957	1320	0.915358744394619
1321	0.904548006737788	1321	0.919469445760303	1321	0.90695067264574
1322	0.905670971364402	1322	0.920416864045476	1322	0.904708520179372
1323	0.907355418304323	1323	0.925627664613927	1323	0.90695067264574
1324	0.912970241437395	1324	0.926101373756513	1324	0.913116591928251
1325	0.907355418304323	1325	0.927996210326859	1325	0.907511210762332
1326	0.909601347557552	1326	0.923732828043581	1326	0.896860986547085
1327	0.92363840539023	1327	0.91994315490289	1327	0.886210762331839
1328	0.93149915777653	1328	0.931785883467551	1328	0.896300448430493
1329	0.925884334643459	1329	0.924680246328754	1329	0.903026905829596
1330	0.903425042111173	1330	0.918995736617717	1330	0.89237668161435
1331	0.912970241437395	1331	0.914732354334439	1331	0.887331838565022
1332	0.920830993823695	1332	0.909995262908574	1332	0.880044843049327
1333	0.926445816956766	1333	0.927522501184273	1333	0.881165919282511
1334	0.916339135317238	1334	0.91994315490289	1334	0.888452914798206
1335	0.912408759124088	1335	0.917100900047371	1335	0.880044843049327
1336	0.917462099943852	1336	0.917574609189957	1336	0.88677130044843
1337	0.911285794497473	1337	0.91994315490289	1337	0.88677130044843
1338	0.914654688377316	1338	0.910468972051161	1338	0.886210762331839
1339	0.905670971364402	1339	0.917100900047371	1339	0.884529147982063
1340	0.911285794497473	1340	0.915679772619612	1340	0.887892376681614
1341	0.896125772038181	1341	0.922785409758408	1341	0.885089686098655
1342	0.906793935991016	1342	0.926101373756513	1342	0.886210762331839
1343	0.906232453677709	1343	0.924680246328754	1343	0.880605381165919
1344	0.897810218978102	1344	0.928469919469446	1344	0.889013452914798
1345	0.91184727681078	1345	0.922785409758408	1345	0.895739910313901
1346	0.920830993823695	1346	0.930364756039792	1346	0.889013452914798
1347	0.906232453677709	1347	0.91994315490289	1347	0.901345291479821
1348	0.914654688377316	1348	0.911416390336333	1348	0.87780269058296
1349	0.907916900617631	1349	0.917100900047371	1349	0.886210762331839
1350	0.911285794497473	1350	0.910468972051161	1350	0.887331838565022
1351	0.908478382930938	1351	0.903363334912364	1351	0.901345291479821
1352	0.895564289724874	1352	0.907626717195642	1352	0.901345291479821
1353	0.897810218978102	1353	0.897678825201326	1353	0.908632286995516
1354	0.898371701291409	1354	0.906679298910469	1354	0.919843049327354
1355	0.903986524424481	1355	0.89057318806253	1355	0.917600896860987
1356	0.908478382930938	1356	0.900521080056845	1356	0.910313901345291
1357	0.908478382930938	1357	0.88915206063477	1357	0.899103139013453
1358	0.911285794497473	1358	0.89720511605874	1358	0.899103139013453
1359	0.907355418304323	1359	0.893889152060635	1359	0.903587443946188
1360	0.909601347557552	1360	0.897678825201326	1360	0.9097533632287
1361	0.901179112857945	1361	0.891994315490289	1361	0.906390134529148
1362	0.91577765300393	1362	0.902415916627191	1362	0.904708520179372
1363	0.914654688377316	1363	0.896257697773567	1363	0.905269058295964
1364	0.926445816956766	1364	0.891520606347702	1364	0.903026905829596
1365	0.92756878158338	1365	0.898152534343913	1365	0.906390134529148
1366	0.922515440763616	1366	0.904310753197537	1366	0.895739910313901
1367	0.920269511510387	1367	0.902889625769777	1367	0.89237668161435
1368	0.918585064570466	1368	0.914258645191852	1368	0.891816143497758
1369	0.925884334643459	1369	0.900521080056845	1369	0.894618834080718
1370	0.918023582257159	1370	0.891046897205116	1370	0.894618834080718
1371	0.925884334643459	1371	0.89057318806253	1371	0.892937219730942
1372	0.918023582257159	1372	0.892941733775462	1372	0.891816143497758
1373	0.91184727681078	1373	0.892941733775462	1373	0.897421524663677
1374	0.909601347557552	1374	0.901942207484604	1374	0.907511210762332
1375	0.905670971364402	1375	0.911416390336333	1375	0.885089686098655
1376	0.910724312184166	1376	0.917574609189957	1376	0.898542600896861
1377	0.911285794497473	1377	0.915679772619612	1377	0.892937219730942
1378	0.905670971364402	1378	0.926101373756513	1378	0.894618834080718
1379	0.910162829870859	1379	0.915206063477025	1379	0.896300448430493
1380	0.908478382930938	1380	0.914258645191852	1380	0.897421524663677
1381	0.905109489051095	1381	0.909521553765988	1381	0.891816143497758
1382	0.896125772038181	1382	0.912837517764093	1382	0.885089686098655
1383	0.901740595171252	1383	0.918995736617717	1383	0.903026905829596
1384	0.906793935991016	1384	0.909047844623401	1384	0.889013452914798
1385	0.915216170690623	1385	0.924680246328754	1385	0.904708520179372
1386	0.912970241437395	1386	0.913784936049266	1386	0.900224215246637
1387	0.93149915777653	1387	0.915679772619612	1387	0.898542600896861
1388	0.930376193149916	1388	0.913311226906679	1388	0.906390134529148
1389	0.929253228523301	1389	0.913784936049266	1389	0.906390134529148
1390	0.950028074115665	1390	0.908100426338228	1390	0.907511210762332
1391	0.944413250982594	1391	0.902415916627191	1391	0.905269058295964
1392	0.947782144862437	1392	0.899099952629086	1392	0.907511210762332
1393	0.937113980909601	1393	0.906205589767883	1393	0.901345291479821
1394	0.938236945536216	1394	0.900047370914259	1394	0.906390134529148
1395	0.950589556428972	1395	0.901942207484604	1395	0.903026905829596
1396	0.94722066254913	1396	0.90383704405495	1396	0.909192825112108
1397	0.957327344188658	1397	0.91189009947892	1397	0.909192825112108
1398	0.948343627175744	1398	0.900047370914259	1398	0.910874439461883
1399	0.940482874789444	1399	0.904310753197537	1399	0.901905829596413
1400	0.942728804042673	1400	0.903363334912364	1400	0.903587443946188
1401	0.939921392476137	1401	0.902415916627191	1401	0.896300448430493
1402	0.942167321729366	1402	0.898626243486499	1402	0.908071748878924
1403	0.948343627175744	1403	0.900047370914259	1403	0.891816143497758
1404	0.960696238068501	1404	0.902415916627191	1404	0.895179372197309
1405	0.958450308815272	1405	0.901942207484604	1405	0.890134529147982
1406	0.961819202695115	1406	0.91994315490289	1406	0.901345291479821
1407	0.968556990454801	1407	0.914732354334439	1407	0.903587443946188
1408	0.960134755755194	1408	0.913784936049266	1408	0.895739910313901
1409	0.957327344188658	1409	0.912837517764093	1409	0.888452914798206
1410	0.95508141493543	1410	0.908574135480815	1410	0.887892376681614
1411	0.938798427849523	1411	0.908574135480815	1411	0.895179372197309
1412	0.938236945536216	1412	0.909521553765988	1412	0.894618834080718
1413	0.946659180235823	1413	0.917574609189957	1413	0.902466367713004
1414	0.937675463222909	1414	0.917100900047371	1414	0.923206278026906
1415	0.928130263896687	1415	0.910942681193747	1415	0.92432735426009
1416	0.93149915777653	1416	0.91852202747513	1416	0.928251121076233
1417	0.921953958450309	1417	0.920416864045476	1417	0.934977578475336
1418	0.927007299270073	1418	0.909521553765988	1418	0.932174887892377
1419	0.922515440763616	1419	0.927522501184273	1419	0.925448430493274
1420	0.91577765300393	1420	0.917100900047371	1420	0.924887892376682
1421	0.911285794497473	1421	0.916627190904785	1421	0.925448430493274
1422	0.905109489051095	1422	0.911416390336333	1422	0.93890134529148
1423	0.906793935991016	1423	0.90383704405495	1423	0.940022421524664
1424	0.898933183604716	1424	0.917574609189957	1424	0.937780269058296
1425	0.88265019651881	1425	0.902889625769777	1425	0.948430493273543
1426	0.870297585626053	1426	0.900994789199432	1426	0.93890134529148
1427	0.852330151600225	1427	0.907626717195642	1427	0.934417040358744
1428	0.863559797866367	1428	0.906205589767883	1428	0.935538116591928
1429	0.863559797866367	1429	0.907153008053055	1429	0.943385650224215
1430	0.848399775407075	1430	0.909047844623401	1430	0.951233183856502
1431	0.865805727119596	1431	0.907626717195642	1431	0.943946188340807
1432	0.845592363840539	1432	0.907626717195642	1432	0.949551569506726
1433	0.841661987647389	1433	0.899099952629086	1433	0.941143497757848
1434	0.827063447501404	1434	0.896257697773567	1434	0.949551569506726
1435	0.837170129140932	1435	0.917100900047371	1435	0.951233183856502
1436	0.86692869174621	1436	0.914258645191852	1436	0.962443946188341
1437	0.860752386299832	1437	0.915679772619612	1437	0.933856502242152
1438	0.878158338012353	1438	0.926101373756513	1438	0.931614349775785
1439	0.888265019651881	1439	0.93462813832307	1439	0.929372197309417
1440	0.891633913531724	1440	0.933680720037897	1440	0.919843049327354
1441	0.928691746209994	1441	0.932259592610137	1441	0.927690582959641
1442	0.928691746209994	1442	0.930364756039792	1442	0.927690582959641
1443	0.923076923076923	1443	0.923732828043581	1443	0.925448430493274
1444	0.914093206064009	1444	0.940786357176693	1444	0.913677130044843
1445	0.900056148231331	1445	0.939838938891521	1445	0.92152466367713
1446	0.928691746209994	1446	0.936996684036002	1446	0.917040358744395
1447	0.917462099943852	1447	0.937944102321175	1447	0.918161434977579
1448	0.922515440763616	1448	0.949786830885836	1448	0.915919282511211
1449	0.944974733295901	1449	0.946944576030317	1449	0.899663677130045
1450	0.963503649635037	1450	0.936049265750829	1450	0.906390134529148
1451	0.984839977540708	1451	0.932733301752724	1451	0.876681614349776
1452	0.978102189781022	1452	0.943154902889626	1452	0.872757847533632
1453	0.994946659180236	1453	0.945523448602558	1453	0.854260089686099
1454	1	1454	0.948839412600663	1454	0.863789237668161
1455	0.9921392476137	1455	0.947418285172904	1455	0.851457399103139
1456	0.987085906793936	1456	0.944576030317385	1456	0.86042600896861
1457	0.977540707467715	1457	0.947418285172904	1457	0.8402466367713
1458	0.988770353733857	1458	0.953102794883941	1458	0.838565022421525
1459	0.984839977540708	1459	0.938891520606348	1459	0.84304932735426
1460	0.975294778214486	1460	0.933680720037897	1460	0.827354260089686
1461	0.983155530600786	1461	0.931785883467551	1461	0.812780269058296
1462	0.985962942167322	1462	0.938891520606348	1462	0.834080717488789
1463	0.990454800673779	1463	0.925153955471341	1463	0.841928251121076
1464	0.989331836047164	1464	0.934154429180483	1464	0.846973094170404
1465	0.970802919708029	1465	0.939365229748934	1465	0.862107623318386
1466	0.951712521055587	1466	0.922311700615822	1466	0.880044843049327
1467	0.93935991016283	1467	0.924206537186168	1467	0.890695067264574
1468	0.927007299270073	1468	0.929417337754619	1468	0.914798206278027
1469	0.943851768669287	1469	0.935101847465656	1469	0.911995515695067
1470	0.942728804042673	1470	0.930364756039792	1470	0.902466367713004
1471	0.960696238068501	1471	0.926101373756513	1471	0.915919282511211
1472	0.95115103874228	1472	0.925153955471341	1472	0.906390134529148
1473	0.964065131948344	1473	0.912837517764093	1473	0.919843049327354
1474	0.952274003368894	1474	0.902415916627191	1474	0.913677130044843
1475	0.938236945536216	1475	0.885362387494079	1475	0.927690582959641
1476	0.91970802919708	1476	0.87588820464235	1476	0.942264573991031
1477	0.891072431218417	1477	0.884414969208906	1477	0.954035874439462
1478	0.874227961819203	1478	0.868782567503553	1478	0.982062780269058
1479	0.849522740033689	1479	0.870677404073899	1479	1
1480	0.830993823694554	1480	0.862150639507342	1480	0.99719730941704
1481	0.804042672655811	1481	0.863571766935102	1481	0.99719730941704
1482	0.797866367209433	1482	0.851729038370441	1482	0.98822869955157
1483	1	1483	0.845570819516817	1483	0.984304932735426
1484	0.770353733857383	1484	0.844623401231644	1484	0.980381165919282
1485	0.760247052217855	1485	0.854571293225959	1485	0.98542600896861
1486	0.746771476698484	1486	0.864519185220275	1486	0.991031390134529
1487	0.747894441325098	1487	0.860255802936997	1487	0.998878923766816
1488	0.776530039303762	1488	1	1488	0.988789237668161
1489	0.756316676024705	1489	0.891520606347702	1489	0.985986547085202
1490	0.747332959011791	1490	0.906679298910469	1490	0.993273542600897
1491	0.74564851207187	1491	0.918995736617717	1491	0.985986547085202
1492	0.739472206625491	1492	0.918995736617717	1492	0.968609865470852
1493	0.767546322290848	1493	0.923732828043581	1493	0.963565022421525
1494	0.749017405951713	1494	0.930364756039792	1494	0.940582959641256
1495	0.75743964065132	1495	0.935101847465656	1495	0.93329596412556
1496	0.756878158338012	1496	0.929891046897205	1496	0.947309417040359
1497	0.767546322290848	1497	0.931785883467551	1497	0.944506726457399
1498	0.777653003930376	1498	0.931785883467551	1498	0.957399103139013
1499	0.768669286917462	1499	0.961155850307911	1499	0.955156950672646
1500	0.758001122964627	1500	0.973472288015159	1500	0.952354260089686
1501	0.765300393037619	1501	0.981999052581715	1501	0.937780269058296
1502	0.771476698483998	1502	0.996684036001895	1502	0.91872197309417
1503	0.781021897810219	1503	0.88252013263856	1503	0.904708520179372
1504	0.78663672094329	1504	0.996210326859308	1504	0.882286995515695
1505	0.785513756316676	1505	0.999526290857414	1505	0.856502242152466
1506	0.795620437956204	1506	0.997157745144481	1506	0.844730941704036
1507	0.802919708029197	1507	0.993841781146376	1507	0.819506726457399
1508	0.811903425042111	1508	0.987683562292752	1508	0.794282511210762
1509	0.821448624368332	1509	0.984841307437234	1509	0.780829596412556
1510	0.832116788321168	1510	0.979630506868783	1510	0.763452914798206
1511	0.842223469960696	1511	0.983420180009474	1511	0.75
1512	0.842223469960696	1512	0.990999526290857	1512	0.738789237668161
1513	0.85513756316676	1513	0.983893889152061	1513	0.748878923766816
1514	0.855699045480067	1514	0.972051160587399	1514	0.742713004484305
1515	0.842223469960696	1515	0.972051160587399	1515	0.746076233183857
1516	0.85120718697361	1516	0.963050686878257	1516	0.735986547085202
1517	0.846153846153846	1517	0.951207958313596	1517	0.729820627802691
1518	0.833801235261089	1518	0.945523448602558	1518	0.731502242152466
1519	0.81807973048849	1519	0.94789199431549	1519	0.739349775784753
1520	0.799550814149354	1520	0.958787304594979	1520	0.746076233183857
1521	0.771476698483998	1521	0.974419706300332	1521	0.730381165919282
1522	0.744525547445255	1522	0.974419706300332	1522	0.728139013452915
1523	0.73385738349242	1523	0.970156324017054	1523	0.735986547085202
1524	0.729365524985963	1524	0.955471340596874	1524	0.73262331838565
1525	0.710836608646828	1525	0.942681193747039	1525	0.748878923766816
1526	0.712521055586749	1526	0.927522501184273	1526	0.75
1527	0.732172936552499	1527	0.909995262908574	1527	0.741031390134529
1528	0.74564851207187	1528	0.896731406916153	1528	0.750560538116592
1529	0.740033688938798	1529	0.874940786357177	1529	0.762331838565022
1530	0.740595171252106	1530	0.858360966366651	1530	0.765134529147982
1531	0.748455923638405	1531	0.836570345807674	1531	0.775224215246637
1532	0.756316676024705	1532	0.83183325438181	1532	0.783632286995516
1533	0.75743964065132	1533	0.80909521553766	1533	0.797645739910314
1534	0.756878158338012	1534	0.80104216011369	1534	0.797645739910314
1535	0.751824817518248	1535	0.793936522974893	1535	0.812780269058296
1536	0.73385738349242	1536	0.789199431549029	1536	0.826793721973094
1537	0.714766984839978	1537	0.789673140691615	1537	0.823991031390135
1538	0.692307692307692	1538	0.788725722406442	1538	0.851457399103139
1539	0.671532846715328	1539	0.788252013263856	1539	0.846412556053812
1540	0.660303200449186	1540	0.781620085267646	1540	0.850336322869955
1541	0.646266142616508	1541	0.769777356702984	1541	0.848654708520179
1542	0.645143177989893	1542	0.780198957839886	1542	0.846973094170404
1543	0.629983155530601	1543	0.772145902415917	1543	0.838004484304933
1544	0.629983155530601	1544	0.772619611558503	1544	0.837443946188341
1545	0.623245367770915	1545	0.781620085267646	1545	0.821188340807175
1546	0.609208309938237	1546	0.774988157271435	1546	0.802130044843049
1547	0.61257720381808	1547	0.772145902415917	1547	0.783632286995516
1548	0.606962380685008	1548	0.776882993841781	1548	0.771860986547085
1549	0.60864682762493	1549	0.784936049265751	1549	0.734865470852018
1550	0.613138686131387	1550	0.781146376125059	1550	0.736547085201794
1551	0.620999438517687	1551	0.782567503552819	1551	0.723654708520179
1552	0.641774284110051	1552	0.788725722406442	1552	0.721973094170404
1553	0.6614261650758	1553	0.809568924680246	1553	0.708520179372197
1554	0.676586187535093	1554	0.808621506395073	1554	0.710762331838565
1555	0.668725435148793	1555	0.816674561819043	1555	0.728139013452915
1556	0.679393599101628	1556	0.824253908100426	1556	0.71804932735426
1557	0.677709152161707	1557	0.826622453813359	1557	0.729820627802691
1558	0.676586187535093	1558	0.842728564661298	1558	0.737107623318386
1559	0.684446939921392	1559	0.839886309805779	1559	0.735986547085202
1560	0.687254351487928	1560	0.856466129796305	1560	0.728139013452915
1561	0.683323975294778	1561	0.865466603505448	1561	0.736547085201794
1562	0.695115103874228	1562	0.87446707721459	1562	0.725896860986547
1563	0.68893879842785	1563	0.87446707721459	1563	0.707959641255605
1564	0.690061763054464	1564	0.866414021790621	1564	0.697869955156951
1565	0.690061763054464	1565	0.855518711511132	1565	0.679932735426009
1566	0.687815833801235	1566	0.853623874940786	1566	0.658632286995516
1567	0.686692869174621	1567	0.855045002368546	1567	0.643497757847534
1568	0.687254351487928	1568	0.843675982946471	1568	0.635650224215247
1569	0.675463222908478	1569	0.827096162955945	1569	0.628923766816143
1570	0.678270634475014	1570	0.812884888678352	1570	0.609304932735426
1571	0.676024705221785	1571	0.782567503552819	1571	0.61322869955157
1572	0.679955081414935	1572	0.775935575556608	1572	0.592488789237668
1573	0.671532846715328	1573	0.764092846991947	1573	0.589125560538117
1574	0.670409882088714	1574	0.753671245855045	1574	0.59585201793722
1575	0.673778775968557	1575	0.755092373282804	1575	0.585201793721973
1576	0.683323975294778	1576	0.747986736144008	1576	0.582399103139013
1577	0.686131386861314	1577	0.75840833728091	1577	0.591928251121076
1578	0.6850084222347	1578	0.752723827569872	1578	0.596412556053812
1579	0.692307692307692	1579	0.757934628138323	1579	0.617152466367713
1580	0.6771476698484	1580	0.760303173851255	1580	0.622757847533632
1581	0.692307692307692	1581	0.769303647560398	1581	0.635089686098655
1582	0.701291409320606	1582	0.766935101847466	1582	0.63677130044843
1583	0.692307692307692	1583	0.759355755566082	1583	0.641816143497758
1584	0.713082537900056	1584	0.764566556134533	1584	0.647421524663677
1585	0.714766984839978	1585	0.759355755566082	1585	0.643497757847534
1586	0.711959573273442	1586	0.747039317858835	1586	0.644058295964126
1587	0.716451431779899	1587	0.738038844149692	1587	0.656390134529148
1588	0.711398090960135	1588	0.717195641875888	1588	0.661995515695067
1589	0.701291409320606	1589	0.702510658455708	1589	0.660874439461883
1590	0.696238068500842	1590	0.693983893889152	1590	0.681614349775785
1591	0.684446939921392	1591	0.687351965892942	1591	0.666479820627803
1592	0.687254351487928	1592	0.676456655613453	1592	0.672645739910314
1593	0.6771476698484	1593	0.655139744197063	1593	0.667600896860987
1594	0.675463222908478	1594	0.664613927048792	1594	0.67152466367713
1595	0.683885457608085	1595	0.660350544765514	1595	0.676569506726457
1596	0.679955081414935	1596	0.654666035054477	1596	0.67152466367713
1597	0.693992139247614	1597	0.647086688773093	1597	0.665358744394619
1598	0.690061763054464	1598	0.644718143060161	1598	0.657511210762332
1599	0.709152161706906	1599	0.643297015632402	1599	0.659192825112108
1600	0.710275126333521	1600	0.650876361913785	1600	0.653026905829596
1601	0.730488489612577	1601	0.655613453339649	1601	0.659192825112108
1602	0.728242560359349	1602	0.661771672193273	1602	0.672085201793722
1603	0.749017405951713	1603	0.673140691615348	1603	0.663677130044843
1604	0.756878158338012	1604	0.682141165324491	1604	0.672085201793722
1605	0.755755193711398	1605	0.676456655613453	1605	0.6597533632287
1606	0.765300393037619	1606	0.671245855045002	1606	0.661995515695067
1607	0.756316676024705	1607	0.674561819043108	1607	0.660313901345291
1608	0.746771476698484	1608	0.675982946470867	1608	0.681614349775785
1609	0.679955081414935	1609	0.677404073898626	1609	0.682735426008969
1610	0.668163952835486	1610	0.692089057318806	1610	0.698430493273543
1611	0.640089837170129	1611	0.694457603031739	1611	0.690582959641256
1612	0.642335766423358	1612	0.699194694457603	1612	0.684977578475336
1613	0.650758001122965	1613	0.702984367598295	1613	0.701233183856502
1614	0.651880965749579	1614	0.714827096162956	1614	0.70347533632287
1615	0.660303200449186	1615	0.715774514448129	1615	0.69170403587444
1616	0.661987647389107	1616	0.720037896731407	1616	0.683856502242152
1617	0.678270634475014	1617	0.71956418758882	1617	0.681614349775785
1618	0.678270634475014	1618	0.720037896731407	1618	0.669843049327354
1619	0.686692869174621	1619	0.723353860729512	1619	0.661434977578475
1620	0.687815833801235	1620	0.736144007579346	1620	0.66872197309417
1621	0.698483997754071	1621	0.72761724301279	1621	0.667040358744395
1622	0.696238068500842	1622	0.728090952155377	1622	0.685538116591928
1623	0.692869174620999	1623	0.73567029843676	1623	0.684417040358744
1624	0.707467714766985	1624	0.724774988157271	1624	0.68329596412556
1625	0.695115103874228	1625	0.727143533870204	1625	0.678251121076233
1626	0.674901740595171	1626	0.733775461866414	1626	0.704035874439462
1627	0.654126895002807	1627	0.733775461866414	1627	0.70347533632287
1628	0.635036496350365	1628	0.725248697299858	1628	0.72085201793722
1629	0.603032004491858	1629	0.712458550450024	1629	0.729820627802691
1630	0.565974171813588	1630	0.719090478446234	1630	0.726457399103139
1631	0.546322290847838	1631	0.731880625296068	1631	0.739910313901345
1632	0.550252667040988	1632	0.726669824727617	1632	0.742713004484305
1633	0.55586749017406	1633	0.741354808147797	1633	0.746076233183857
1634	0.570466030320045	1634	0.738512553292278	1634	0.73822869955157
1635	0.586749017405952	1635	0.745618190431075	1635	0.729820627802691
1636	0.606400898371701	1636	0.751302700142113	1636	0.684977578475336
1637	0.633913531723751	1637	0.748460445286594	1637	0.647421524663677
1638	0.656372824256036	1638	0.742775935575557	1638	0.635650224215247
1639	0.64963503649635	1639	0.754618664140218	1639	0.63957399103139
1640	0.64963503649635	1640	0.735196589294173	1640	0.637892376681614
1641	0.627175743964065	1641	0.736617716721933	1641	0.64237668161435
1642	0.623806850084222	1642	0.728090952155377	1642	0.642937219730942
1643	0.634475014037058	1643	0.732354334438655	1643	0.648542600896861
1644	0.628860190903986	1644	0.741828517290384	1644	0.668161434977579
1645	0.6614261650758	1645	0.744197063003316	1645	0.66872197309417
1646	0.672655811341943	1646	0.744670772145902	1646	0.67152466367713
1647	0.678270634475014	1647	0.747039317858835	1647	0.668161434977579
1648	0.704660303200449	1648	0.751302700142113	1648	0.673206278026906
1649	0.716451431779899	1649	0.755092373282804	1649	0.677690582959641
1650	0.728242560359349	1650	0.774514448128849	1650	0.690022421524664
1651	0.724873666479506	1651	0.770724774988157	1651	0.685538116591928
1652	0.732734418865806	1652	0.775935575556608	1652	0.682174887892377
1653	0.725435148792813	1653	0.780198957839886	1653	0.676008968609865
1654	0.747332959011791	1654	0.792515395547134	1654	0.652466367713004
1655	0.758001122964627	1655	0.790620558976788	1655	0.626681614349776
1656	0.727681078046042	1656	0.792041686404548	1656	0.586883408071749
1657	0.693430656934307	1657	0.784936049265751	1657	0.562780269058296
1658	0.711398090960135	1658	0.763619137849361	1658	0.540358744394619
1659	0.725435148792813	1659	0.738986262434865	1659	0.533071748878924
1660	0.74564851207187	1660	0.705352913311227	1660	0.544843049327354
1661	0.747332959011791	1661	0.692562766461393	1661	0.56109865470852
1662	0.73778775968557	1662	0.689720511605874	1662	0.56109865470852
1663	0.773722627737226	1663	0.709616295594505	1663	0.596973094170404
1664	0.771476698483998	1664	0.701089531027949	1664	0.623318385650224
1665	0.765300393037619	1665	0.705352913311227	1665	0.626681614349776
1666	0.750140370578327	1666	0.712458550450024	1666	0.626121076233184
1667	0.742841100505334	1667	0.71956418758882	1667	0.636210762331839
1668	0.729365524985963	1668	0.723827569872099	1668	0.617152466367713
1669	0.748455923638405	1669	0.724301279014685	1669	0.615470852017937
1670	0.733295901179113	1670	0.73567029843676	1670	0.629484304932735
1671	0.723189219539584	1671	0.731880625296068	1671	0.621636771300448
1672	0.721504772599663	1672	0.738038844149692	1672	0.645739910313901
1673	0.729365524985963	1673	0.745618190431075	1673	0.672085201793722
1674	0.724312184166199	1674	0.740407389862624	1674	0.67432735426009
1675	0.73778775968557	1675	0.726196115585031	1675	0.698430493273543
1676	0.751263335204941	1676	0.720511605873993	1676	0.7152466367713
1677	0.750140370578327	1677	0.707247749881573	1677	0.71804932735426
1678	0.728242560359349	1678	0.686404547607769	1678	0.708520179372197
1679	0.740595171252106	1679	0.651350071056371	1679	0.724215246636771
1680	0.760247052217855	1680	0.626717195641876	1680	0.719730941704036
1681	0.751824817518248	1681	0.612979630506869	1681	0.735986547085202
1682	0.742841100505334	1682	0.614400757934628	1682	0.746076233183857
1683	0.720381807973049	1683	0.611558503079109	1683	0.720291479820628
1684	0.688377316114542	1684	0.630033159639981	1684	0.698991031390135
1685	0.669848399775407	1685	0.648981525343439	1685	0.707959641255605
1686	0.645143177989893	1686	0.681193747039318	1686	0.730381165919282
1687	0.627175743964065	1687	0.678825201326386	1687	0.738789237668161
1688	0.615384615384615	1688	0.694931312174325	1688	0.749439461883408
1689	0.618192026951151	1689	0.69824727617243	1689	0.743273542600897
1690	0.615384615384615	1690	0.694931312174325	1690	0.762892376681614
1691	0.620999438517687	1691	0.678351492183799	1691	0.766816143497758
1692	0.634475014037058	1692	0.678351492183799	1692	0.76177130044843
1693	0.634475014037058	1693	0.682614874467077	1693	0.748318385650224
1694	0.642897248736665	1694	0.696352439602084	1694	0.733183856502242
1695	0.667602470522179	1695	0.7063003315964	1695	0.732062780269058
1696	0.695676586187535	1696	0.732828043581241	1696	0.743273542600897
1697	0.694553621560921	1697	0.74893415442918	1697	0.72085201793722
1698	0.666479505895564	1698	0.75840833728091	1698	0.7152466367713
1699	0.702975856260528	1699	0.774040738986262	1699	0.719730941704036
1700	0.704660303200449	1700	0.769777356702984	1700	0.716367713004484
1701	0.711398090960135	1701	0.769777356702984	1701	0.729260089686099
1702	0.654126895002807	1702	0.780672666982473	1702	0.735986547085202
1703	0.656372824256036	1703	0.782567503552819	1703	0.731502242152466
1704	0.596294216732173	1704	0.80246328754145	1704	0.733183856502242
1705	0.579449747332959	1705	0.783514921837991	1705	0.702354260089686
1706	0.572711959573273	1706	0.770251065845571	1706	0.722533632286996
1707	0.537900056148231	1707	0.765987683562293	1707	0.744955156950673
1708	0.539023020774846	1708	0.764566556134533	1708	0.73262331838565
1709	0.546322290847838	1709	0.780198957839886	1709	0.72085201793722
1710	0.503088152723189	1710	0.790146849834202	1710	0.699551569506726
1711	0.464907355418304	1711	0.800094741828517	1711	0.684417040358744
1712	0.45592363840539	1712	0.789673140691615	1712	0.656390134529148
1713	0.489051094890511	1713	0.802936996684036	1713	0.649663677130045
1714	0.45592363840539	1714	0.808621506395073	1714	0.625560538116592
1715	0.458169567658619	1715	0.811463761250592	1715	0.617713004484305
1716	0.498034811903425	1716	0.795357650402653	1716	0.621636771300448
1717	0.500280741156654	1717	0.792515395547134	1717	0.621636771300448
1718	0.498596294216732	1718	0.786830885836097	1718	0.633408071748879
1719	0.504772599663111	1719	0.788725722406442	1719	0.642937219730942
1720	0.47950589556429	1720	0.789673140691615	1720	0.643497757847534
1721	0.478944413250983	1721	0.781146376125059	1721	0.645179372197309
1722	0.485682201010668	1722	0.779251539554713	1722	0.653587443946188
1723	0.499719258843346	1723	0.767408810990052	1723	0.665919282511211
1724	0.507580011229646	1724	0.784462340123164	1724	0.68609865470852
1725	0.508702975856261	1725	0.782567503552819	1725	0.640134529147982
1726	0.531162268388546	1726	0.790620558976788	1726	0.678251121076233
1727	0.537900056148231	1727	0.776409284699195	1727	0.67432735426009
1728	0.553060078607524	1728	0.763619137849361	1728	0.682735426008969
1729	0.545199326221224	1729	0.787304594978683	1729	0.64237668161435
1730	0.538461538461538	1730	0.782567503552819	1730	0.632847533632287
1731	0.554744525547445	1731	0.774514448128849	1731	0.576233183856502
1732	0.55193711398091	1732	0.757460918995737	1732	0.571188340807175
1733	0.543514879281303	1733	0.747039317858835	1733	0.542600896860987
1734	0.509264458169568	1734	0.733775461866414	1734	0.515134529147982
1735	0.490174059517125	1735	0.710563713879678	1735	0.530829596412556
1736	0.477821448624368	1736	0.694457603031739	1736	0.520179372197309
1737	0.501965188096575	1737	0.682141165324491	1737	0.493273542600897
1738	0.454800673778776	1738	0.686878256750355	1738	0.457959641255605
1739	0.418304323413812	1739	0.682614874467077	1739	0.462443946188341
1740	0.381246490735542	1740	0.688299384178115	1740	0.467488789237668
1741	0.366647950589556	1741	0.703458076740881	1741	0.460201793721973
1742	0.367209432902864	1742	0.701563240170535	1742	0.461322869955157
1743	0.376193149915778	1743	0.71293225959261	1743	0.492713004484305
1744	0.373385738349242	1744	0.713405968735197	1744	0.48262331838565
1745	0.369455362156092	1745	0.726196115585031	1745	0.485986547085202
1746	0.359910162829871	1746	0.717195641875888	1746	0.502242152466368
1747	0.352610892756878	1747	0.747039317858835	1747	0.489910313901345
1748	0.353733857383492	1748	0.71956418758882	1748	0.48262331838565
1749	0.339696799550814	1749	0.732354334438655	1749	0.497757847533632
1750	0.326221224031443	1750	0.729512079583136	1750	0.506726457399103
1751	0.327344188658057	1751	0.699194694457603	1751	0.51177130044843
1752	0.335204941044357	1752	0.679298910468972	1752	0.525784753363229
1753	0.306007860752386	1753	0.671245855045002	1753	0.519618834080718
1754	0.31892195395845	1754	0.648034107058266	1754	0.536995515695067
1755	0.27793374508703	1755	0.646612979630507	1755	0.528026905829596
1756	0.253228523301516	1756	0.617716721932733	1756	0.530829596412556
1757	0.252105558674902	1757	0.612979630506869	1757	0.539798206278027
1758	0.245367770915216	1758	0.601136901942207	1758	0.544282511210762
1759	0.250982594048287	1759	0.57413548081478	1759	0.542600896860987
1760	0.256597417181359	1760	0.555187115111322	1760	0.518497757847534
1761	0.240875912408759	1761	0.539554713405969	1761	0.487668161434978
1762	0.244244806288602	1762	0.554239696826149	1762	0.496076233183857
1763	0.233576642335766	1763	0.517764092846992	1763	0.473654708520179
1764	0.247613700168445	1764	0.545239223117006	1764	0.460201793721973
1765	0.231892195395845	1765	0.540028422548555	1765	0.441704035874439
1766	0.216732172936553	1766	0.5594504973946	1766	0.405829596412556
1767	0.215609208309938	1767	0.565135007105637	1767	0.374439461883408
1768	0.221785513756317	1768	0.577451444812885	1768	0.357062780269058
1769	0.211678832116788	1769	0.573661771672193	1769	0.363789237668161
1770	0.206625491297024	1770	0.576504026527712	1770	0.36042600896861
1771	0.207186973610331	1771	0.576977735670298	1771	0.353699551569507
1772	0.201010668163953	1772	0.585978209379441	1772	0.352017937219731
1773	0.199887703537339	1773	0.597347228801516	1773	0.337443946188341
1774	0.199887703537339	1774	0.598294647086689	1774	0.341928251121076
1775	0.195395845030882	1775	0.621980104216011	1775	0.327354260089686
1776	0.190342504211117	1776	0.612979630506869	1776	0.312780269058296
1777	0.204941044357103	1777	0.623401231643771	1777	0.308856502242152
1778	0.228523301516002	1778	0.619611558503079	1778	0.308295964125561
1779	0.230769230769231	1779	0.617716721932733	1779	0.308295964125561
1780	0.244806288601909	1780	0.617716721932733	1780	0.280829596412556
1781	0.249859629421673	1781	0.612032212221696	1781	0.268497757847534
1782	0.265581134194273	1782	0.59545239223117	1782	0.264013452914798
1783	0.270634475014037	1783	0.598768356229275	1783	0.251681614349776
1784	0.293093767546322	1784	0.554713405968735	1784	0.242152466367713
1785	0.298708590679394	1785	0.555660824253908	1785	0.22085201793722
1786	0.317798989331836	1786	0.531027948839413	1786	0.228139013452915
1787	0.312184166198765	1787	0.515869256276646	1787	0.221412556053812
1788	0.325098259404829	1788	0.485551871151113	1788	0.227578475336323
1789	0.332959011791129	1789	0.462813832306964	1789	0.211883408071749
1790	0.3385738349242	1790	0.444812884888678	1790	0.214125560538117
1791	0.349241998877035	1791	0.430127901468498	1791	0.224775784753363
1792	0.425603593486805	1792	0.43391757460919	1792	0.219170403587444
1793	0.308815272318922	1793	0.433443865466604	1793	0.191704035874439
1794	0.327344188658057	1794	0.42586451918522	1794	0.191704035874439
1795	0.368893879842785	1795	0.426338228327807	1795	0.189461883408072
1796	0.352049410443571	1796	0.421127427759356	1796	0.196188340807175
1797	0.334081976417743	1797	0.410232117479867	1797	0.195067264573991
1798	0.359910162829871	1798	0.402652771198484	1798	0.196748878923767
1799	0.306007860752386	1799	0.401231643770725	1799	0.189461883408072
1800	0.320606400898372	1800	0.381335859782094	1800	0.190582959641256
1801	0.384053902302077	1801	0.378019895783989	1801	0.188340807174888
1802	0.423919146546884	1802	0.388915206063477	1802	0.179932735426009
1803	0.38742279618192	1803	0.373282804358124	1803	0.184417040358744
1804	0.370578326782706	1804	0.351492183799147	1804	0.207399103139013
1805	0.361594609769792	1805	0.349597347228802	1805	0.219730941704036
1806	0.3228523301516	1806	0.344860255802937	1806	0.210201793721973
1807	0.307130825379001	1807	0.324017053529133	1807	0.2152466367713
1808	0.321729365524986	1808	0.330175272382757	1808	0.228139013452915
1809	0.345873104997193	1809	0.324017053529133	1809	0.243273542600897
1810	0.346996069623807	1810	0.327333017527238	1810	0.245515695067265
1811	0.363840539023021	1811	0.328280435812411	1811	0.261210762331839
1812	0.412128017967434	1812	0.324964471814306	1812	0.266816143497758
1813	0.449747332959012	1813	0.322595926101374	1813	0.280829596412556
1814	0.44413250982594	1814	0.332543818095689	1814	0.292040358744395
1815	0.482313307130825	1815	0.315490288962577	1815	0.299887892376682
1816	0.48736664795059	1816	0.319753671245855	1816	0.302130044843049
1817	0.460976979225154	1817	0.317858834675509	1817	0.318385650224215
1818	0.438517686692869	1818	0.325438180956892	1818	0.336322869955157
1819	0.400898371701291	1819	0.329227854097584	1819	0.409192825112108
1820	0.387984278495227	1820	0.330175272382757	1820	0.315022421524664
1821	0.393037619314992	1821	0.325911890099479	1821	0.355381165919283
1822	0.382369455362156	1822	0.33112269066793	1822	0.379484304932735
1823	0.377877596855699	1823	0.320227380388442	1823	0.354820627802691
1824	0.327905670971364	1824	0.335386072951208	1824	0.344170403587444
1825	0.316676024705222	1825	0.333964945523449	1825	0.341367713004484
1826	0.333520494104436	1826	0.337280909521554	1826	0.308856502242152
1827	0.3385738349242	1827	0.342491710090005	1827	0.349775784753363
1828	0.346996069623807	1828	0.355281856939839	1828	0.380044843049327
1829	0.369455362156092	1829	0.351965892941734	1829	0.391816143497758
1830	0.399775407074677	1830	0.356702984367598	1830	0.376681614349776
1831	0.400898371701291	1831	0.378967314069162	1831	0.371076233183857
1832	0.39921392476137	1832	0.378493604926575	1832	0.364349775784753
1833	0.419427288040427	1833	0.385599242065372	1833	0.323991031390135
1834	0.409882088714206	1834	0.391283751776409	1834	0.314461883408072
1835	0.405390230207748	1835	0.407389862624349	1835	0.323991031390135
1836	0.428411005053341	1836	0.422074846044529	1836	0.349775784753363
1837	0.430095451993262	1837	0.429180483183325	1837	0.34585201793722
1838	0.419988770353734	1838	0.426338228327807	1838	0.372757847533632
1839	0.412128017967434	1839	0.439602084320227	1839	0.412556053811659
1840	0.415496911847277	1840	0.443865466603505	1840	0.441143497757848
1841	0.410443571027513	1841	0.446707721459024	1841	0.451233183856502
1842	0.419427288040427	1842	0.511605873993368	1842	0.478139013452915
1843	0.38349241998877	1843	0.469445760303174	1843	0.490470852017937
1844	0.357102751263335	1844	0.480341070582662	1844	0.463004484304933
1845	0.325659741718136	1845	0.487920416864045	1845	0.446748878923767
1846	0.308815272318922	1846	0.4860255802937	1846	0.422645739910314
1847	0.320044918585065	1847	0.468498342018001	1847	0.404708520179372
1848	0.3307130825379	1848	0.504973945997158	1848	0.40414798206278
1849	0.316114542391915	1849	0.47797252486973	1849	0.388452914798206
1850	0.316114542391915	1850	0.496920890573188	1850	0.383968609865471
1851	0.312184166198765	1851	0.517290383704405	1851	0.357062780269058
1852	0.314430095451993	1852	0.487920416864045	1852	0.34304932735426
1853	0.31892195395845	1853	0.503079109426812	1853	0.346973094170404
1854	0.34250421111735	1854	0.473235433443865	1854	0.36322869955157
1855	0.341942728804043	1855	0.459971577451445	1855	0.381726457399103
1856	0.3307130825379	1856	0.430127901468498	1856	0.382847533632287
1857	0.321729365524986	1857	0.431075319753671	1857	0.401905829596413
1858	0.330151600224593	1858	0.441023211747987	1858	0.419843049327354
1859	0.313307130825379	1859	0.44860255802937	1859	0.415919282511211
1860	0.307130825379001	1860	0.472288015158693	1860	0.422085201793722
1861	0.309938236945536	1861	0.482709616295595	1861	0.412556053811659
1862	0.283548568220101	1862	0.518237801989578	1862	0.397982062780269
1863	0.260527793374509	1863	0.529606821411653	1863	0.426569506726457
1864	0.234699606962381	1864	0.548555187115111	1864	0.415919282511211
1865	0.213924761370017	1865	0.557555660824254	1865	0.409192825112108
1866	0.219539584503088	1866	0.547607768829938	1866	0.422645739910314
1867	0.228523301516002	1867	0.542870677404074	1867	0.420403587443946
1868	0.244244806288602	1868	0.516816674561819	1868	0.420403587443946
1869	0.275687815833801	1869	0.511605873993368	1869	0.42152466367713
1870	0.284671532846715	1870	0.501184272856466	1870	0.390695067264574
1871	0.297585626052779	1871	0.498342018000947	1871	0.358183856502242
1872	0.311622683885458	1872	0.482709616295595	1872	0.33127802690583
1873	0.349241998877035	1873	0.461866414021791	1873	0.323991031390135
1874	0.329028635597979	1874	0.457603031738513	1874	0.331838565022422
1875	0.323413812464907	1875	0.460445286594031	1875	0.336883408071749
1876	0.306007860752386	1876	0.452392231170062	1876	0.343609865470852
1877	0.286355979786637	1877	0.46328754144955	1877	0.336883408071749
1878	0.293655249859629	1878	0.477498815727144	1878	0.334641255605381
1879	0.301516002245929	1879	0.478919943154903	1879	0.317264573991031
1880	0.310499719258843	1880	0.501184272856466	1880	0.342488789237668
1881	0.3149915777653	1881	0.494552344860256	1881	0.344170403587444
1882	0.313868613138686	1882	0.504500236854571	1882	0.345291479820628
1883	0.325659741718136	1883	0.49928943628612	1883	0.336322869955157
1884	0.330151600224593	1884	0.49265750828991	1884	0.330717488789238
1885	0.334081976417743	1885	0.495026054002842	1885	0.34304932735426
1886	0.353172375070185	1886	0.48460445286594	1886	0.312780269058296
1887	0.354856822010107	1887	0.485551871151113	1887	0.315022421524664
1888	0.370016844469399	1888	0.485551871151113	1888	0.308856502242152
1889	0.377877596855699	1889	0.473235433443865	1889	0.285874439461883
1890	0.379000561482313	1890	0.48460445286594	1890	0.272421524663677
1891	0.397529477821449	1891	0.489815253434391	1891	0.236547085201794
1892	0.412128017967434	1892	0.477498815727144	1892	0.242152466367713
1893	0.414373947220663	1893	0.454287067740407	1893	0.227578475336323
1894	0.416058394160584	1894	0.4405495026054	1894	0.22085201793722
1895	0.378439079169006	1895	0.431075319753671	1895	0.242152466367713
1896	0.3385738349242	1896	0.414495499763145	1896	0.267937219730942
1897	0.307130825379001	1897	0.432496447181431	1897	0.288116591928251
1898	0.264458169567659	1898	0.424917100900047	1898	0.295403587443946
1899	0.247052217855138	1899	0.421127427759356	1899	0.320067264573991
1900	0.253790005614823	1900	0.4126006631928	1900	0.339125560538117
1901	0.255474452554745	1901	0.41117953576504	1901	0.343609865470852
1902	0.26614261650758	1902	0.416390336333491	1902	0.334080717488789
1903	0.285233015160022	1903	0.417811463761251	1903	0.309417040358744
1904	0.304884896125772	1904	0.423022264329702	1904	0.295403587443946
1905	0.314430095451993	1905	0.423022264329702	1905	0.298766816143498
1906	0.323413812464907	1906	0.415442918048318	1906	0.307174887892377
1907	0.336327905670971	1907	0.405021316911416	1907	0.316143497757848
1908	0.363840539023021	1908	0.401231643770725	1908	0.31109865470852
1909	0.37956204379562	1909	0.400284225485552	1909	0.320627802690583
1910	0.362717574396407	1910	0.386546660350545	1910	0.327354260089686
1911	0.368332397529478	1911	0.377546186641402	1911	0.34304932735426
1912	0.367770915216171	1912	0.376598768356229	1912	0.349775784753363
1913	0.353733857383492	1913	0.363334912363809	1913	0.371636771300448
1914	0.340819764177428	1914	0.344860255802937	1914	0.381726457399103
1915	0.336327905670971	1915	0.344860255802937	1915	0.391255605381166
1916	0.311622683885458	1916	0.336333491236381	1916	0.400224215246637
1917	0.309376754632229	1917	0.344386546660351	1917	0.41872197309417
1918	0.300393037619315	1918	0.359071530080531	1918	0.415358744394619
1919	0.28972487366648	1919	0.381335859782094	1919	0.422645739910314
1920	0.302638966872543	1920	0.397441970630033	1920	0.432174887892377
1921	0.294216732172937	1921	0.405021316911416	1921	0.432174887892377
1922	0.285233015160022	1922	0.422074846044529	1922	0.401905829596413
1923	0.28186412128018	1923	0.423969682614874	1923	0.377242152466368
1924	0.286917462099944	1924	0.428233064898153	1924	0.326793721973094
1925	0.289163391353172	1925	0.415442918048318	1925	0.29372197309417
1926	0.281302638966873	1926	0.402179062055898	1926	0.28195067264574
1927	0.273441886580573	1927	0.390336333491236	1927	0.271860986547085
1928	0.259404828747894	1928	0.380862150639507	1928	0.275784753363229
1929	0.245929253228523	1929	0.390336333491236	1929	0.28195067264574
1930	0.243121841661988	1930	0.389388915206064	1930	0.299887892376682
1931	0.195957327344189	1931	0.390336333491236	1931	0.317264573991031
1932	0.190903986524424	1932	0.38986262434865	1932	0.333520179372197
1933	0.179112857944975	1933	0.403126480341071	1933	0.343609865470852
1934	0.180235822571589	1934	0.424443391757461	1934	0.373318385650224
1935	0.183043234138125	1935	0.437707247749882	1935	0.36042600896861
1936	0.184727681078046	1936	0.444339175746092	1936	0.390134529147982
1937	0.180797304884896	1937	0.457603031738513	1937	0.390134529147982
1938	0.179112857944975	1938	0.469445760303174	1938	0.382286995515695
1939	0.179674340258282	1939	0.470866887730933	1939	0.384529147982063
1940	0.180235822571589	1940	0.485551871151113	1940	0.368834080717489
1941	0.192588433464346	1941	0.497868308858361	1941	0.361547085201794
1942	0.192588433464346	1942	0.50734249171009	1942	0.349215246636771
1943	0.199887703537339	1943	0.506868782567504	1943	0.33127802690583
1944	0.204941044357103	1944	0.493604926575083	1944	0.327914798206278
1945	0.20550252667041	1945	0.48460445286594	1945	0.317825112107623
1946	0.20550252667041	1946	0.443865466603505	1946	0.318385650224215
1947	0.199326221224031	1947	0.407389862624349	1947	0.312780269058296
1948	0.197080291970803	1948	0.385125532922785	1948	0.309417040358744
1949	0.199887703537339	1949	0.363334912363809	1949	0.301008968609865
1950	0.194272880404267	1950	0.359071530080531	1950	0.301008968609865
1951	0.176305446378439	1951	0.356229275225012	1951	0.306614349775785
1952	0.186973610331275	1952	0.364756039791568	1952	0.308295964125561
1953	0.185289163391353	1953	0.381335859782094	1953	0.303811659192825
1954	0.176866928691746	1954	0.399810516342965	1954	0.29652466367713
1955	0.185289163391353	1955	0.400284225485552	1955	0.286995515695067
1956	0.192026951151039	1956	0.414495499763145	1956	0.276905829596413
1957	0.192026951151039	1957	0.42586451918522	1957	0.259529147982063
1958	0.202695115103874	1958	0.430601610611085	1958	0.23822869955157
1959	0.19764177428411	1959	0.433443865466604	1959	0.226457399103139
1960	0.190342504211117	1960	0.42728564661298	1960	0.205156950672646
1961	0.184727681078046	1961	0.417811463761251	1961	0.199551569506726
1962	0.184727681078046	1962	0.421127427759356	1962	0.188340807174888
1963	0.176305446378439	1963	0.421127427759356	1963	0.197869955156951
1964	0.176866928691746	1964	0.408337280909522	1964	0.198430493273543
1965	0.183604716451432	1965	0.395547134059687	1965	0.190022421524664
1966	0.158899494665918	1966	0.384651823780199	1966	0.191143497757848
1967	0.165075800112296	1967	0.386546660350545	1967	0.198430493273543
1968	0.172936552498596	1968	0.372335386072951	1968	0.193946188340807
1969	0.165637282425604	1969	0.362861203221222	1969	0.202914798206278
1970	0.171813587871982	1970	0.355755566082425	1970	0.204035874439462
1971	0.193149915777653	1971	0.366177167219327	1971	0.212443946188341
1972	0.192588433464346	1972	0.351965892941734	1972	0.209641255605381
1973	0.207186973610331	1973	0.363334912363809	1973	0.211322869955157
1974	0.214486243683324	1974	0.358597820937944	1974	0.206838565022422
1975	0.216170690623245	1975	0.3671245855045	1975	0.196748878923767
1976	0.235822571588995	1976	0.36049265750829	1976	0.195067264573991
1977	0.240314430095452	1977	0.355281856939839	1977	0.20347533632287
1978	0.263335204941044	1978	0.347702510658456	1978	0.181053811659193
1979	0.245367770915216	1979	0.329701563240171	1979	0.182174887892377
1980	0.238068500842223	1980	0.312174324964472	1980	0.185538116591928
1981	0.216732172936553	1981	0.296068214116532	1981	0.193946188340807
1982	0.218416619876474	1982	0.294173377546187	1982	0.193385650224215
1983	0.21336327905671	1983	0.279488394126007	1983	0.195627802690583
1984	0.220662549129702	1984	0.263855992420654	1984	0.197309417040359
1985	0.238068500842223	1985	0.262434864992894	1985	0.205717488789238
1986	0.244806288601909	1986	0.265277119848413	1986	0.20347533632287
1987	0.256597417181359	1987	0.263855992420654	1987	0.195627802690583
1988	0.252105558674902	1988	0.259118900994789	1988	0.199551569506726
1989	0.274564851207187	1989	0.258171482709616	1989	0.191143497757848
1990	0.274564851207187	1990	0.275225011842729	1990	0.188340807174888
1991	0.291970802919708	1991	0.27238275698721	1991	0.183295964125561
1992	0.303200449185851	1992	0.283278067266698	1992	0.178251121076233
1993	0.304884896125772	1993	0.296541923259119	1993	0.174887892376682
1994	0.298708590679394	1994	0.297015632401705	1994	0.164237668161435
1995	0.305446378439079	1995	0.306489815253434	1995	0.172645739910314
1996	0.320606400898372	1996	0.297963050686878	1996	0.172645739910314
1997	0.298708590679394	1997	0.303647560397916	1997	0.182174887892377
1998	0.293655249859629	1998	0.299857887257224	1998	0.183295964125561
1999	0.301516002245929	1999	0.305068687825675	1999	0.186659192825112
[truncated: 3,001 more rows]
