# Supplementary material for: Neural network-based Bluetooth synchronization of multiple wearable devices
Source: Nat Commun. 2023 Jul 25;14:4472. doi: 10.1038/s41467-023-40114-2 (PMC10368670; doi:10.1038/s41467-023-40114-2)
Supplement: Supplementary file 6 — Source Data [file 41467_2023_40114_MOESM6_ESM.zip › Data/Figure_3e.csv]

	Synchronization error (ms)
Time(s)	KiD_1	KiD_2	KiD_3
1	14	14	14
2	5	5	5
4	8	8	8
8	14	14	14
16	26	26	26
32	29	51	50
64	57	78	99
128	90	153	174
256	177	282	366
512	351	582	729
1024	678	1161	1455
