# Supplementary material for: Neural network-based Bluetooth synchronization of multiple wearable devices
Source: Nat Commun. 2023 Jul 25;14:4472. doi: 10.1038/s41467-023-40114-2 (PMC10368670; doi:10.1038/s41467-023-40114-2)
Supplement: Supplementary file 6 — Source Data [file 41467_2023_40114_MOESM6_ESM.zip › Data/Figure_3f.csv]

Latency(ms)
KiD_01	KiD_02	KiD_03
11	31	38
7	23	33
7	24	34
8	24	34
6	21	30
10	22	31
8	24	34
10	24	34
8	24	34
9	23	33
6	23	33
8	23	33
6	23	33
15	23	31
10	22	31
8	22	31
10	22	31
7	23	33
9	24	34
10	22	31
9	24	34
8	24	34
7	23	33
8	23	33
8	23	33
8	24	34
9	24	34
10	22	31
8	22	31
8	22	31
6	22	31
6	22	31
7	24	34
7	24	34
9	24	34
10	24	34
16	31	39
8	22	31
7	22	31
8	22	31
10	22	31
10	22	31
10	24	31
6	22	31
10	24	34
8	22	31
7	22	31
6	22	31
10	24	34
7	22	31
6	22	31
9	25	31
10	24	34
9	24	34
10	24	34
6	22	31
10	24	34
9	24	34
10	24	34
6	22	31
10	24	34
10	24	34
6	22	31
9	24	34
7	22	31
9	25	34
8	22	31
8	22	31
7	22	31
7	22	31
6	23	33
15	23	33
9	25	34
10	24	34
6	22	31
10	25	34
10	24	34
9	24	34
8	22	31
7	22	31
10	25	34
7	22	31
6	28	36
15	24	33
10	25	34
10	22	31
9	22	31
8	22	31
8	22	31
10	28	33
7	22	31
16	29	37
10	22	31
10	24	34
9	23	33
9	22	31
10	22	31
8	22	31
6	22	31
10	22	31
