# Supplementary material for: Neural network-based Bluetooth synchronization of multiple wearable devices
Source: Nat Commun. 2023 Jul 25;14:4472. doi: 10.1038/s41467-023-40114-2 (PMC10368670; doi:10.1038/s41467-023-40114-2)
Supplement: Supplementary file 6 — Source Data [file 41467_2023_40114_MOESM6_ESM.zip › Data/Figure_3g.csv]

Average_synchronization_error(ms)
0
-14
-14
-14
-5
-1
14
14
14
-7
0
14
6
-14
-14
-14
-14
0
-7
-14
-14
15
13
-13
15
-14
-10
-10
15
15
-13
6
-9
15
-13
0
0
-13
-14
15
14
15
-14
-13
-14
15
15
-14
15
0
6
15
15
15
14
-13
-14
-14
-13
-13
-14
15
-13
-14
-13
15
-14
15
-14
0
-14
6
-13
0
-14
-13
15
-14
-14
13
-14
15
6
0
15
15
-14
14
6
15
13
15
-13
6
6
15
-14
15
14
0
14
-13
-10
-8
0
15
14
15
0
0
0
-14
-14
-14
0
-7
-8
6
-10
-7
-9
-9
15
-14
15
-10
-10
14
15
15
15
15
-10
-14
15
-14
-12
15
6
0
13
13
15
0
14
15
15
15
15
15
15
15
15
14
15
-15
-14
-13
15
-11
-15
6
15
-14
15
15
-14
-14
-12
15
-8
6
-14
14
0
-8
-8
15
0
-5
15
15
15
15
15
15
15
15
15
15
-15
-15
-15
0
0
