# Supplementary material for: Neural network-based Bluetooth synchronization of multiple wearable devices
Source: Nat Commun. 2023 Jul 25;14:4472. doi: 10.1038/s41467-023-40114-2 (PMC10368670; doi:10.1038/s41467-023-40114-2)
Supplement: Supplementary file 6 — Source Data [file 41467_2023_40114_MOESM6_ESM.zip › Data/Figure_4b.csv]

Predicted Values			Actual Values
0,000986	0,000986	0,000986	0,000988722	0,000988537	0,000988023
0,001995	0,001995	0,001995	0,001988654	0,001988618	0,001989005
0,003992	0,003992	0,003992	0,003988116	0,003988274	0,003987105
0,007986	0,007986	0,007986	0,007985614	0,007985839	0,007983775
0,015974	0,015974	0,015974	0,015976282	0,015975993	0,015978435
0,03195	0,03195	0,031971	0,031949167	0,031949249	0,031969481
0,063901	0,063922	0,063943	0,063901103	0,063922095	0,063943189
0,127784	0,127847	0,127889	0,127783996	0,127846992	0,12788899
0,255592	0,255697	0,255781	0,255592001	0,255696999	0,255780999
0,511208	0,511397	0,511586	0,66319881	0,75685026	0,447672065
1,022419	1,022797	1,023175	1,022418999	1,022796999	1,023175
2,044862	2,045597	2,046353	2,044862	2,045596999	2,046352999
