# Supplementary material for: Neural network-based Bluetooth synchronization of multiple wearable devices
Source: Nat Commun. 2023 Jul 25;14:4472. doi: 10.1038/s41467-023-40114-2 (PMC10368670; doi:10.1038/s41467-023-40114-2)
Supplement: Supplementary file 6 — Source Data [file 41467_2023_40114_MOESM6_ESM.zip › Data/Figure_4c.csv]

	Output and Target (ms)
Time(s)	Target	Output
0	3	0
8	12	10
16	24	29
32	29	34
64	63	58
128	96	99
256	184	185
512	351	351
1024	678	678
