# Supplementary material for: Neural network-based Bluetooth synchronization of multiple wearable devices
Source: Nat Commun. 2023 Jul 25;14:4472. doi: 10.1038/s41467-023-40114-2 (PMC10368670; doi:10.1038/s41467-023-40114-2)
Supplement: Supplementary file 6 — Source Data [file 41467_2023_40114_MOESM6_ESM.zip › Data/Figure_4d.csv]

Acceleration Profile
KiD_1	KiD_2	KiD_3
0.389649415692821	0.381679389312977	0.365205843293493
0.38864774624374	0.383338864918686	0.353917662682603
0.38330550918197	0.381015599070694	0.350265604249668
0.386978297161937	0.371058745436442	0.345617529880478
0.382971619365609	0.371058745436442	0.344621513944223
1	1	1
0.375292153589316	0.366412213740458	0.349601593625498
0.373288814691152	0.368403584467308	0.347609561752988
0.367612687813022	0.36110189180219	0.340969455511288
0.36661101836394	0.352804513773648	0.332337317397078
0.375626043405676	0.354795884500498	0.325365205843293
0.384307178631052	0.348821772319947	0.328021248339973
0.39432387312187	0.351476933289081	0.324369189907039
0.403672787979967	0.359774311317624	0.338645418326693
0.399332220367279	0.363757052771324	0.348605577689243
0.403338898163606	0.375705277132426	0.356241699867198
0.406010016694491	0.377364752738135	0.358233731739708
0.399666110183639	0.380019913707269	0.358897742363878
0.393989983305509	0.385994025887819	0.357569721115538
0.388313856427379	0.375705277132426	0.349269588313413
0.385308848080134	0.381679389312977	0.351925630810093
0.382303839732888	0.374709591769001	0.341965471447543
0.386644407345576	0.364088947892466	0.346281540504648
0.390984974958264	0.363093262529041	0.336985391766268
0.391986644407346	0.362429472286757	0.341301460823373
0.392988313856427	0.369067374709592	0.338977423638778
0.391986644407346	0.367407899103883	0.349269588313413
0.392654424040067	0.371722535678726	0.353585657370518
0.397996661101836	0.375705277132426	0.352921646746348
0.402671118530885	0.37836043810156	0.352257636122178
0.413689482470785	0.375705277132426	0.354913678618858
0.412687813021703	0.382343179555261	0.356573705179283
0.412020033388982	0.384002655160969	0.370849933598938
0.410684474123539	0.39196813806837	0.377822045152722
0.406010016694491	0.398274145370063	0.378486055776892
0.398330550918197	0.401261201460339	0.372841965471448
0.4	0.394955194158646	0.361553784860558
0.398330550918197	0.390972452704945	0.353585657370518
0.398330550918197	0.379356123464985	0.352257636122178
0.394991652754591	0.373382011284434	0.348937583001328
0.403672787979967	0.37836043810156	0.351593625498008
0.38864774624374	0.380019913707269	0.354913678618858
0.396994991652755	0.381679389312977	0.355577689243028
0.393989983305509	0.378692333222702	0.349601593625498
0.390984974958264	0.372718221042151	0.349269588313413
0.389983305509182	0.372054430799867	0.350265604249668
0.4	0.374377696647859	0.350597609561753
0.398998330550918	0.375041486890143	0.353253652058433
0.401001669449082	0.376037172253568	0.352921646746348
0.404340567612688	0.377364752738135	0.351925630810093
0.412020033388982	0.379688018586127	0.354249667994688
0.412353923205342	0.379688018586127	0.357901726427623
0.401669449081803	0.381015599070694	0.360557768924303
0.403672787979967	0.395950879522071	0.363545816733068
0.398664440734558	0.394291403916362	0.354581673306773
0.392988313856427	0.386325921008961	0.344621513944223
0.398998330550918	0.382675074676402	0.349269588313413
0.39432387312187	0.370063060073017	0.343625498007968
0.393656093489149	0.369731164951875	0.347277556440903
0.39432387312187	0.367407899103883	0.347941567065073
0.398330550918197	0.373050116163292	0.352589641434263
0.392988313856427	0.370063060073017	0.349269588313413
0.383639398998331	0.373050116163292	0.352257636122178
0.390984974958264	0.367076003982741	0.346613545816733
0.387979966611018	0.365748423498175	0.348605577689243
0.387312186978297	0.365748423498175	0.342961487383798
0.37762938230384	0.362761367407899	0.337317397078353
0.372954924874791	0.372386325921009	0.346945551128818
0.375292153589316	0.361765682044474	0.337649402390438
0.365275459098498	0.351808828410222	0.335989375830013
0.36093489148581	0.356787255227348	0.334329349269588
0.360267111853088	0.349817457683372	0.332669322709163
0.359933222036728	0.347162296714238	0.324369189907039
0.359933222036728	0.340856289412546	0.319389110225764
0.359265442404007	0.34550282110853	0.324369189907039
0.370951585976628	0.342847660139396	0.323373173970784
0.375626043405676	0.353136408894789	0.325697211155378
0.379298831385643	0.35512777962164	0.342629482071713
0.3779632721202	0.362429472286757	0.342961487383798
0.381969949916528	0.360438101559907	0.345617529880478
0.377295492487479	0.367407899103883	0.347609561752988
0.382303839732888	0.366080318619316	0.345949535192563
0.379966611018364	0.367739794225025	0.343625498007968
0.382637729549249	0.358778625954198	0.339973439575033
0.384974958263773	0.35711915034849	0.339641434262948
0.384307178631052	0.361765682044474	0.341965471447543
0.385308848080134	0.366080318619316	0.340305444887118
0.380968280467446	0.360438101559907	0.337981407702523
0.382637729549249	0.361433786923332	0.336985391766268
0.38330550918197	0.363425157650183	0.341965471447543
0.385976627712855	0.36873547958845	0.343625498007968
0.385642737896494	0.376037172253568	0.345949535192563
0.392654424040067	0.374045801526718	0.346945551128818
0.397662771285476	0.375041486890143	0.357901726427623
0.390984974958264	0.370063060073017	0.352921646746348
0.385976627712855	0.369399269830734	0.352589641434263
0.381302170283806	0.372718221042151	0.354913678618858
0.386310517529215	0.367407899103883	0.348273572377158
0.39465776293823	0.368403584467308	0.346945551128818
0.397996661101836	0.371722535678726	0.352921646746348
0.393322203672788	0.375705277132426	0.358565737051793
0.394991652754591	0.379024228343843	0.355909694555113
0.383973288814691	0.373713906405576	0.350597609561753
0.384641068447412	0.372718221042151	0.339973439575033
0.389649415692821	0.364088947892466	0.337981407702523
0.384974958263773	0.367407899103883	0.341965471447543
0.381636060100167	0.369731164951875	0.338645418326693
0.385308848080134	0.367739794225025	0.343625498007968
0.382971619365609	0.363757052771324	0.340969455511288
0.393656093489149	0.358446730833057	0.345617529880478
0.389983305509182	0.362761367407899	0.343293492695883
0.389983305509182	0.367739794225025	0.351925630810093
0.384974958263773	0.371058745436442	0.350597609561753
0.38330550918197	0.370063060073017	0.354249667994688
0.382637729549249	0.363093262529041	0.342629482071713
0.375959933222037	0.35711915034849	0.340305444887118
0.376961602671119	0.359774311317624	0.334661354581673
0.379298831385643	0.362761367407899	0.331009296148738
0.384641068447412	0.359442416196482	0.332005312084993
0.396327212020033	0.353468304015931	0.334993359893758
0.396327212020033	0.356455360106206	0.334329349269588
0.393656093489149	0.373713906405576	0.349269588313413
0.392320534223706	0.370063060073017	0.353585657370518
0.390984974958264	0.373382011284434	0.349933598937583
0.390317195325543	0.373713906405576	0.351593625498008
0.386644407345576	0.365416528377033	0.348605577689243
0.379966611018364	0.372718221042151	0.347941567065073
0.382303839732888	0.369731164951875	0.349601593625498
0.378964941569282	0.360106206438765	0.340637450199203
0.386644407345576	0.358446730833057	0.334329349269588
0.389649415692821	0.363093262529041	0.337317397078353
0.395993322203673	0.3667441088616	0.341965471447543
0.406343906510851	0.376037172253568	0.353585657370518
0.407345575959933	0.382675074676402	0.360557768924303
0.401001669449082	0.390640557583804	0.367197875166003
0.401001669449082	0.384666445403253	0.363213811420983
0.400333889816361	0.381679389312977	0.354913678618858
0.393989983305509	0.374377696647859	0.350597609561753
0.38864774624374	0.376037172253568	0.354249667994688
0.392988313856427	0.375373382011284	0.347941567065073
0.387979966611018	0.367739794225025	0.345949535192563
0.383639398998331	0.367407899103883	0.344953519256308
0.382637729549249	0.371390640557584	0.352589641434263
0.379966611018364	0.36873547958845	0.346281540504648
0.381302170283806	0.369731164951875	0.347277556440903
0.374958263772955	0.363425157650183	0.349933598937583
0.373956594323873	0.361765682044474	0.338313413014608
0.365609348914858	0.358778625954198	0.340637450199203
0.365275459098498	0.354795884500498	0.342629482071713
0.364941569282137	0.35512777962164	0.335657370517928
0.376293823038397	0.352804513773648	0.327025232403718
0.378964941569282	0.356455360106206	0.329017264276228
0.38864774624374	0.359774311317624	0.338645418326693
0.386644407345576	0.374045801526718	0.350929614873838
0.395993322203673	0.377032857616993	0.357569721115538
0.398330550918197	0.376037172253568	0.354249667994688
0.397662771285476	0.378028542980418	0.358233731739708
0.393322203672788	0.374377696647859	0.363545816733068
0.398330550918197	0.383338864918686	0.358897742363878
0.398998330550918	0.369399269830734	0.355909694555113
0.392654424040067	0.371722535678726	0.350929614873838
0.402671118530885	0.375373382011284	0.354581673306773
0.407679465776294	0.375041486890143	0.352921646746348
0.409015025041736	0.381679389312977	0.354249667994688
0.410350584307179	0.385994025887819	0.353917662682603
0.413021702838063	0.385994025887819	0.364541832669323
0.40534223706177	0.391636242947229	0.359561752988048
0.398664440734558	0.386657816130103	0.355245683930943
0.387979966611018	0.380683703949552	0.350929614873838
0.381302170283806	0.368403584467308	0.344953519256308
0.376627712854758	0.35711915034849	0.334329349269588
0.390317195325543	0.360106206438765	0.331341301460823
0.389315525876461	0.363425157650183	0.329681274900398
0.391652754590985	0.364752738134749	0.335989375830013
0.392988313856427	0.365748423498175	0.342297476759628
0.392654424040067	0.369067374709592	0.345949535192563
0.392988313856427	0.373382011284434	0.350597609561753
0.393322203672788	0.377696647859276	0.353917662682603
0.392988313856427	0.376037172253568	0.351593625498008
0.390317195325543	0.380683703949552	0.359561752988048
0.39465776293823	0.381015599070694	0.354581673306773
0.394991652754591	0.378028542980418	0.363877822045153
0.392654424040067	0.383338864918686	0.360889774236388
0.402337228714524	0.382343179555261	0.365205843293493
0.396327212020033	0.380019913707269	0.361885790172643
0.39432387312187	0.374709591769001	0.364209827357238
0.393989983305509	0.382343179555261	0.359893758300133
0.389649415692821	0.378692333222702	0.357237715803453
0.387312186978297	0.377032857616993	0.359229747675963
0.392320534223706	0.377364752738135	0.356573705179283
0.393656093489149	0.379688018586127	0.352589641434263
0.399332220367279	0.372386325921009	0.358233731739708
0.396661101836394	0.388649186856953	0.363545816733068
0.398330550918197	0.384002655160969	0.370517928286853
0.402003338898164	0.390640557583804	0.364541832669323
0.405008347245409	0.384002655160969	0.364209827357238
0.408013355592654	0.387653501493528	0.364209827357238
0.406677796327212	0.39196813806837	0.361221779548473
0.412687813021703	0.397278460006638	0.372177954847278
0.410016694490818	0.393295718552937	0.367861885790173
0.411686143572621	0.396282774643213	0.370185922974768
0.411686143572621	0.398606040491205	0.367529880478088
0.41135225375626	0.394291403916362	0.366865869853918
0.410684474123539	0.397942250248921	0.363213811420983
0.409348914858097	0.392631928310654	0.367529880478088
0.406010016694491	0.394623299037504	0.366865869853918
0.413689482470785	0.386657816130103	0.374169986719788
0.415025041736227	0.393627613674079	0.371513944223108
0.405008347245409	0.395618984400929	0.380810092961487
0.410684474123539	0.39761035512778	0.385790172642762
0.404674457429048	0.402588781944905	0.379814077025232
0.409015025041736	0.398937935612346	0.374169986719788
0.409015025041736	0.392631928310654	0.371513944223108
0.409682804674457	0.393295718552937	0.364873837981408
0.416360601001669	0.396946564885496	0.370185922974768
0.42237061769616	0.396282774643213	0.382470119521912
0.425709515859766	0.406571523398606	0.387782204515272
0.420701168614357	0.409890474610023	0.392430278884462
0.41669449081803	0.404580152671756	0.385790172642762
0.410350584307179	0.399269830733488	0.371513944223108
0.411686143572621	0.392300033189512	0.372509960159363
0.407679465776294	0.402588781944905	0.370849933598938
0.406677796327212	0.393627613674079	0.365537848605578
0.412353923205342	0.392963823431796	0.366533864541833
0.417362270450751	0.395618984400929	0.371513944223108
0.411686143572621	0.397942250248921	0.371845949535193
0.421368948247078	0.403252572187189	0.377158034528552
0.425041736227045	0.402588781944905	0.382802124833997
0.429048414023372	0.405907733156323	0.396414342629482
0.431385642737896	0.411549950215732	0.388778220451527
0.428714524207012	0.408894789246598	0.379482071713147
0.435726210350584	0.40922668436774	0.392762284196547
0.435726210350584	0.418187852638566	0.387118193891102
0.442737896494157	0.418187852638566	0.390106241699867
0.44440734557596	0.4208430136077	0.389774236387782
0.452086811352254	0.417524062396283	0.397410358565737
0.448747913188648	0.427480916030534	0.409030544488712
0.450751252086811	0.43046797212081	0.404382470119522
0.438063439065109	0.432791237968802	0.400730411686587
0.420367278797997	0.423498174576834	0.390770252324037
0.413689482470785	0.41320942582144	0.388114209827357
0.407679465776294	0.400265516096913	0.380810092961487
0.401001669449082	0.393959508795221	0.371845949535193
0.410016694490818	0.396282774643213	0.368193891102258
0.413021702838063	0.392300033189512	0.374833997343958
0.410684474123539	0.392963823431796	0.381806108897742
0.413689482470785	0.400597411218055	0.379814077025232
0.418030050083472	0.406571523398606	0.392098273572377
0.409348914858097	0.412545635579157	0.395418326693227
0.398998330550918	0.405907733156323	0.394754316069057
0.397328881469115	0.400929306339197	0.383466135458167
0.393322203672788	0.395950879522071	0.383466135458167
0.402671118530885	0.396282774643213	0.377490039840637
0.40567612687813	0.393627613674079	0.377490039840637
0.408681135225376	0.399933620975772	0.395418326693227
0.409348914858097	0.415200796548291	0.400398406374502
0.408681135225376	0.412545635579157	0.407370517928287
0.416026711185309	0.416528377032858	0.404382470119522
0.424707846410684	0.415864586790574	0.396082337317397
0.436393989983306	0.417855957517424	0.402390438247012
0.437395659432387	0.425489545303684	0.418326693227092
0.436060100166945	0.433455028211085	0.424634794156707
0.434390651085142	0.437437769664786	0.428950863213811
0.430383973288815	0.436110189180219	0.418990703851262
0.42771285475793	0.436442084301361	0.420650730411687
0.443405676126878	0.432791237968802	0.416666666666667
0.448080133555927	0.439761035512778	0.422642762284197
0.460767946577629	0.439097245270495	0.422974767596282
0.479465776293823	0.45170925987388	0.436254980079681
0.489816360601002	0.461002323265848	0.448539176626826
0.504507512520868	0.473946232990375	0.461155378486056
0.499165275459099	0.484234981745768	0.463147410358566
0.491151919866444	0.490209093926319	0.471447543160691
0.487145242070117	0.491868569532028	0.461819389110226
0.493823038397329	0.479588450049784	0.462815405046481
0.492821368948247	0.477928974444076	0.460159362549801
0.483806343906511	0.478260869565217	0.458167330677291
0.480133555926544	0.477928974444076	0.458167330677291
0.46110183639399	0.468635911052108	0.455179282868526
0.443071786310518	0.46133421838699	0.441567065073041
0.417028380634391	0.450049784268171	0.413346613545817
0.4	0.424161964819117	0.396082337317397
0.385642737896494	0.403916362429472	0.369853917662683
0.369282136894825	0.384998340524394	0.352921646746348
0.369282136894825	0.373713906405576	0.353585657370518
0.365275459098498	0.35911052107534	0.348605577689243
0.368614357262104	0.360106206438765	0.343293492695883
0.383639398998331	0.353136408894789	0.333001328021248
0.386978297161937	0.352804513773648	0.327025232403718
0.401001669449082	0.362761367407899	0.336321381142098
0.419699499165275	0.370063060073017	0.352921646746348
0.435058430717863	0.379356123464985	0.359561752988048
0.452754590984975	0.393295718552937	0.370517928286853
0.470450751252087	0.417192167275141	0.395418326693227
0.480467445742905	0.437769664785928	0.419654714475432
0.470116861435726	0.454364420843014	0.436586985391766
0.452420701168614	0.467640225688682	0.444887118193891
0.427045075125209	0.452373050116163	0.432934926958831
0.406343906510851	0.427480916030534	0.394422310756972
0.403672787979967	0.398606040491205	0.357237715803453
0.400667779632721	0.382343179555261	0.344289508632138
0.385976627712855	0.381679389312977	0.354913678618858
0.350918196994992	0.381015599070694	0.350265604249668
0.323205342237062	0.357782940590773	0.322709163346614
0.300834724540901	0.326584799203452	0.278552456839309
0.299499165275459	0.291735811483571	0.245019920318725
0.305843071786311	0.270162628609359	0.23539176626826
0.31085141903172	0.275472950547627	0.247675962815405
0.305175292153589	0.292067706604713	0.266932270916335
0.298163606010017	0.291735811483571	0.268260292164675
0.297161936560935	0.283438433455028	0.25597609561753
0.31085141903172	0.284766013939595	0.24800796812749
0.310183639398998	0.278791901759044	0.25132802124834
0.302838063439065	0.286757384666445	0.26593625498008
0.280133555926544	0.299369399269831	0.278884462151394
0.248414023372287	0.288748755393296	0.2699203187251
0.229382303839733	0.256886823763691	0.22543160690571
0.22771285475793	0.219714570195818	0.182270916334661
0.231385642737896	0.194158645867906	0.177290836653386
0.248080133555927	0.201128443411882	0.178618857901726
0.245409015025042	0.216727514105543	0.200531208499336
0.241402337228715	0.229339528708928	0.208499335989376
0.239398998330551	0.223365416528377	0.193891102257636
0.230050083472454	0.217391304347826	0.187915006640106
0.229048414023372	0.208430136077	0.180610889774236
0.215692821368948	0.213076667772984	0.187915006640106
0.193656093489149	0.211749087288417	0.191899070385126
0.175959933222037	0.192831065383339	0.174966799468792
0.172954924874791	0.177231994689678	0.157702523240372
0.173288814691152	0.160637238632592	0.143758300132802
0.174624373956594	0.148357119150348	0.136786188579017
0.173622704507513	0.149684699634915	0.138778220451527
0.161936560934891	0.156986392300033	0.139774236387782
0.156594323873122	0.151676070361766	0.132802124833997
0.155258764607679	0.145701958181215	0.126162018592297
0.156594323873122	0.13707268503153	0.126162018592297
0.17195325542571	0.134085628941255	0.125830013280212
0.193656093489149	0.143378692333223	0.145750332005312
0.212353923205342	0.166943245934285	0.161022576361222
0.241068447412354	0.195154331231331	0.182270916334661
0.264774624373957	0.213076667772984	0.202855245683931
0.284140233722871	0.239628277464321	0.233067729083665
0.295492487479132	0.263856621307667	0.25996015936255
0.292821368948247	0.288748755393296	0.282868525896414
0.284808013355593	0.291403916362429	0.293492695883134
0.266110183639399	0.290408230999004	0.27324037184595
0.250751252086811	0.26053767009625	0.25132802124834
0.241402337228715	0.251908396946565	0.2300796812749
0.224040066777963	0.236641221374046	0.220783532536521
0.220701168614357	0.230003318951211	0.208831341301461
0.216026711185309	0.218386989711251	0.196879150066401
0.22237061769616	0.21042150680385	0.193227091633466
0.242070116861436	0.211417192167275	0.198871181938911
0.269782971619366	0.219050779953535	0.213147410358566
0.284474123539232	0.242283438433455	0.22609561752988
0.301502504173623	0.263856621307667	0.25531208499336
0.315525876460768	0.282110852970461	0.275896414342629
0.324540901502504	0.29538665781613	0.289176626826029
0.332888146911519	0.313308994357783	0.297144754316069
0.344908180300501	0.325921008961168	0.313413014608234
0.351252086811352	0.340192499170262	0.319057104913679
0.345909849749583	0.345170925987388	0.324369189907039
0.354924874791319	0.342183869897113	0.330345285524568
0.351919866444073	0.346830401593097	0.333333333333333
0.348914858096828	0.350481247925655	0.333997343957503
0.340567612687813	0.348821772319947	0.332337317397078
0.342904841402337	0.342515765018254	0.332337317397078
0.34991652754591	0.348157982077663	0.325697211155378
0.349248747913189	0.343843345502821	0.323041168658699
0.361936560934891	0.344175240623963	0.325697211155378
0.369949916527546	0.352472618652506	0.331009296148738
0.374624373956594	0.358446730833057	0.339973439575033
0.380968280467446	0.370063060073017	0.347277556440903
0.386310517529215	0.374045801526718	0.353917662682603
0.383639398998331	0.384998340524394	0.361221779548473
0.396994991652755	0.387321606372386	0.366533864541833
0.404006677796327	0.385994025887819	0.365869853917663
0.414023372287145	0.397278460006638	0.377158034528552
0.403672787979967	0.400929306339197	0.381806108897742
0.399332220367279	0.407899103883173	0.390106241699867
0.383639398998331	0.403584467308331	0.389774236387782
0.364941569282137	0.393627613674079	0.371845949535193
0.365275459098498	0.369067374709592	0.347277556440903
0.358931552587646	0.362097577165616	0.329681274900398
0.362938230383973	0.347826086956522	0.328021248339973
0.36126878130217	0.351145038167939	0.337317397078353
0.369616026711185	0.354463989379356	0.332337317397078
0.379298831385643	0.361433786923332	0.342629482071713
0.390984974958264	0.373713906405576	0.352921646746348
0.393989983305509	0.379688018586127	0.366201859229748
0.382637729549249	0.391304347826087	0.378154050464807
0.391652754590985	0.390308662462662	0.370849933598938
0.388313856427379	0.388649186856953	0.364873837981408
0.390317195325543	0.382011284434119	0.358565737051793
0.393322203672788	0.381015599070694	0.366533864541833
0.387312186978297	0.384334550282111	0.366201859229748
0.38864774624374	0.388649186856953	0.370185922974768
0.382971619365609	0.383338864918686	0.361553784860558
0.375959933222037	0.378028542980418	0.359561752988048
0.379966611018364	0.370394955194159	0.348273572377158
0.386310517529215	0.367076003982741	0.354581673306773
0.392988313856427	0.372386325921009	0.354249667994688
0.401335559265442	0.373713906405576	0.354913678618858
0.404674457429048	0.386657816130103	0.371513944223108
0.402003338898164	0.39196813806837	0.376826029216467
0.409682804674457	0.402256886823764	0.380478087649402
0.414357262103506	0.406571523398606	0.385126162018592
0.415692821368948	0.410222369731165	0.394090305444887
0.410350584307179	0.412877530700299	0.390770252324037
0.408347245409015	0.408562894125456	0.388114209827357
0.408681135225376	0.41121805509459	0.393758300132802
0.39432387312187	0.409558579488882	0.385790172642762
0.377295492487479	0.400597411218055	0.378154050464807
0.361936560934891	0.385330235645536	0.352921646746348
0.352921535893155	0.363757052771324	0.337981407702523
0.352921535893155	0.350149352804514	0.325365205843293
0.357595993322204	0.344839030866246	0.324701195219123
0.347579298831386	0.348157982077663	0.329681274900398
0.356928213689482	0.344175240623963	0.332337317397078
0.356260434056761	0.343179555260538	0.330345285524568
0.368280467445743	0.354463989379356	0.338313413014608
0.385976627712855	0.366080318619316	0.348273572377158
0.399332220367279	0.375373382011284	0.368193891102258
0.408013355592654	0.392963823431796	0.385790172642762
0.402003338898164	0.405243942914039	0.396082337317397
0.40567612687813	0.406239628277464	0.395086321381142
0.401335559265442	0.401261201460339	0.386454183266932
0.397328881469115	0.403252572187189	0.390770252324037
0.389649415692821	0.398937935612346	0.390438247011952
0.381969949916528	0.398274145370063	0.381142098273572
0.390984974958264	0.39960172585463	0.381142098273572
0.392988313856427	0.388649186856953	0.375830013280212
0.393656093489149	0.392631928310654	0.381142098273572
0.396661101836394	0.397278460006638	0.386454183266932
0.4	0.398937935612346	0.392430278884462
0.401001669449082	0.396282774643213	0.387450199203187
0.418030050083472	0.397942250248921	0.387782204515272
0.429048414023372	0.406239628277464	0.395086321381142
0.450417362270451	0.423498174576834	0.412350597609562
0.459766277128548	0.436442084301361	0.430610889774236
0.487479131886477	0.452704945237305	0.437583001328021
0.508514190317195	0.462993693992698	0.457835325365206
0.523205342237062	0.490872884168603	0.471779548472776
0.525542570951586	0.501493528045138	0.48539176626826
0.515525876460768	0.510122801194822	0.49601593625498
0.517863105175292	0.517756388981082	0.49136786188579
0.507178631051753	0.509790906073681	0.482403718459495
0.495826377295493	0.501493528045138	0.47675962815405
0.49415692821369	0.493859940258878	0.472775564409031
0.495492487479132	0.488881513441752	0.465803452855246
0.490484140233723	0.476933289080651	0.453519256308101
0.485141903171953	0.480916030534351	0.456175298804781
0.485475792988314	0.473946232990375	0.450531208499336
0.485141903171953	0.4709591769001	0.454847277556441
0.497829716193656	0.478260869565217	0.454847277556441
0.513522537562604	0.48655824759376	0.466135458167331
0.519866444073456	0.491868569532028	0.463147410358566
0.524540901502504	0.500165947560571	0.476427622841965
0.518196994991653	0.509127115831397	0.489707835325365
0.518196994991653	0.508463325589114	0.48605577689243
0.517529215358932	0.507467640225689	0.47941567065073
0.506510851419032	0.508795220710256	0.479747675962815
0.496494156928214	0.502489213408563	0.476427622841965
0.493489148580968	0.497842681712579	0.471447543160691
0.476794657762938	0.497510786591437	0.473439575033201
0.461769616026711	0.490540989047461	0.471447543160691
0.455091819699499	0.485230667109193	0.467131474103586
0.440400667779633	0.468304015930966	0.458499335989376
0.440066777963272	0.463657484234982	0.447543160690571
0.458764607679466	0.453368735479588	0.445219123505976
0.492487479131886	0.454032525721872	0.447875166002656
0.513856427378965	0.475273813474942	0.466135458167331
0.552587646076795	0.501825423166279	0.504980079681275
0.569282136894825	0.53667441088616	0.541168658698539
0.5889816360601	0.57716561566545	0.576361221779549
0.58330550918197	0.595087952207103	0.586985391766268
0.569616026711185	0.61002323265848	0.596281540504648
0.552921535893155	0.601062064387654	0.580345285524568
0.523205342237062	0.583471622967142	0.561752988047809
0.503839732888147	0.555260537670096	0.527888446215139
0.476794657762938	0.524726186525058	0.494355909694555
0.445742904841402	0.505476269498838	0.462815405046481
0.41135225375626	0.464321274477265	0.438579017264276
0.380968280467446	0.441752406239628	0.403054448871182
0.347579298831386	0.407899103883173	0.366865869853918
0.330884808013356	0.367076003982741	0.320385126162019
0.329883138564274	0.334882177231995	0.307768924302789
0.326210350584307	0.325589113840027	0.289840637450199
0.355258764607679	0.32426153335546	0.291500664010624
0.397328881469115	0.325589113840027	0.304116865869854
0.436727879799666	0.367407899103883	0.346281540504648
0.467445742904841	0.410554264852307	0.399402390438247
0.48881469115192	0.454696315964155	0.445551128818061
0.494824707846411	0.479256554928643	0.462151394422311
0.486477462437396	0.49220046465317	0.471779548472776
0.459432387312187	0.491536674410886	0.471115537848606
0.431385642737896	0.482243611018918	0.460491367861886
0.390651085141903	0.461002323265848	0.430610889774236
0.339232053422371	0.423166279455692	0.401726427622842
0.303839732888147	0.383670760039827	0.355577689243028
0.265108514190317	0.334882177231995	0.302788844621514
0.256427378964942	0.294722867573847	0.26527224435591
0.246076794657763	0.263192831065383	0.250332005312085
0.243739565943239	0.261201460338533	0.239707835325365
0.249081803005008	0.251576501825423	0.23339973439575
0.281135225375626	0.253567872552273	0.237715803452855
0.304507512520868	0.266179887155659	0.24933598937583
0.338230383973289	0.27414537006306	0.26660026560425
0.379966611018364	0.313640889478925	0.306440903054449
0.414357262103506	0.353468304015931	0.354249667994688
0.42771285475793	0.398274145370063	0.388778220451527
0.426711185308848	0.424493859940259	0.410358565737052
0.403672787979967	0.433786923332227	0.412018592297477
0.374958263772955	0.429140391636243	0.407702523240372
0.345909849749583	0.399269830733488	0.387450199203187
0.324540901502504	0.375041486890143	0.358233731739708
0.297829716193656	0.34948556256223	0.328685258964143
0.270450751252087	0.326916694324593	0.302124833997344
0.253088480801336	0.301028874875539	0.278884462151394
0.238397328881469	0.269498838367076	0.25199203187251
0.243739565943239	0.246266179887156	0.220783532536521
0.262437395659432	0.233986060404912	0.212815405046481
0.286143572621035	0.245602389644872	0.217795484727756
0.329883138564274	0.26452041154995	0.24667994687915
0.362604340567613	0.29737802854298	0.270252324037185
0.373956594323873	0.328908065051444	0.300132802124834
0.367612687813022	0.356123464985065	0.306440903054449
0.352921535893155	0.350813143046797	0.308100929614874
0.348247078464107	0.349153667441089	0.296480743691899
0.315525876460768	0.336873547958845	0.277556440903054
0.278464106844741	0.317955526053767	0.2632802124834
0.240400667779633	0.300033189512114	0.24269588313413
0.196327212020033	0.256886823763691	0.204847277556441
0.147245409015025	0.214072353136409	0.162018592297477
0.114858096828047	0.170925987387985	0.125830013280212
0.0858096828046745	0.131098572850979	0.0859893758300133
0.067779632721202	0.101891802190508	0.0647410358565737
0.0567612687813022	0.0753401924991703	0.0411686586985392
0.0373956594323873	0.0594092266843677	0.0285524568393094
0.0337228714524207	0.0434782608695652	0.0229083665338645
0.0280467445742905	0.0381679389312977	0.0175962815405046
0.0247078464106845	0.0408230999004315	0.0298804780876494
0.0293823038397329	0.0394955194158646	0.0288844621513944
0.0393989983305509	0.0434782608695652	0.0308764940239044
0.0467445742904841	0.0464653169598407	0.0471447543160691
0.0647746243739566	0.065051443743777	0.0624169986719788
0.0868113522537563	0.0799867241951543	0.0849933598937583
0.104841402337229	0.100564221705941	0.114209827357238
0.113522537562604	0.134749419183538	0.151394422310757
0.124874791318865	0.152007965482907	0.175630810092961
0.129549248747913	0.164288084965151	0.182934926958831
0.138564273789649	0.17955526053767	0.195551128818061
0.147245409015025	0.183869897112512	0.205179282868526
0.156928213689482	0.180550945901095	0.210491367861886
0.17762938230384	0.200464653169598	0.224103585657371
0.192988313856427	0.21042150680385	0.23074369189907
0.209682804674457	0.226684367739794	0.239707835325365
0.234056761268781	0.244274809160305	0.26527224435591
0.249081803005008	0.256554928642549	0.276892430278884
0.273455759599332	0.266179887155659	0.286188579017264
0.294156928213689	0.285097909060737	0.295484727755644
0.310517529215359	0.306339196813807	0.316401062416999
0.320868113522538	0.328576169930302	0.321713147410359
0.326210350584307	0.341188184533687	0.340637450199203
0.317863105175292	0.356123464985065	0.347277556440903
0.313856427378965	0.355459674742781	0.342297476759628
0.315525876460768	0.344507135745105	0.324037184594954
0.313522537562604	0.335545967474278	0.311088977423639
0.322871452420701	0.334550282110853	0.309096945551129
0.344908180300501	0.324925323597743	0.306440903054449
0.363939899833055	0.33786923332227	0.314409030544489
0.38864774624374	0.354132094258214	0.331009296148738
0.408347245409015	0.373713906405576	0.354913678618858
0.427378964941569	0.395950879522071	0.383134130146082
0.444073455759599	0.420511118486558	0.405046480743692
0.47212020033389	0.436110189180219	0.413678618857902
0.490150250417362	0.452041154995022	0.433266932270916
0.50016694490818	0.481579820776635	0.450199203187251
0.518864774624374	0.497510786591437	0.461819389110226
0.517529215358932	0.504812479256555	0.474103585657371
0.513522537562604	0.510122801194822	0.47875166002656
0.507512520868113	0.509459010952539	0.479747675962815
0.49449081803005	0.505476269498838	0.470783532536521
0.493155258764608	0.499502157318287	0.459495351925631
0.486143572621035	0.481579820776635	0.445551128818061
0.491485809682805	0.473282442748092	0.441567065073041
0.489482470784641	0.476269498838367	0.435590969455511
0.487813021702838	0.471622967142383	0.439243027888446
0.490150250417362	0.482243611018918	0.448539176626826
0.490818030050083	0.482907401261201	0.453519256308101
0.481803005008347	0.482243611018918	0.452191235059761
0.47245409015025	0.482907401261201	0.453851261620186
0.45542570951586	0.4709591769001	0.441567065073041
0.444073455759599	0.465980750082974	0.434594953519256
0.428714524207012	0.453368735479588	0.418990703851262
0.413355592654424	0.44208430136077	0.416334661354582
0.4	0.43046797212081	0.403718459495352
0.384307178631052	0.414205111184866	0.385790172642762
0.37762938230384	0.388649186856953	0.377158034528552
0.371285475792988	0.385330235645536	0.362549800796813
0.368614357262104	0.380683703949552	0.363877822045153
0.375959933222037	0.379356123464985	0.363545816733068
0.375959933222037	0.379356123464985	0.365537848605578
0.380634390651085	0.375705277132426	0.372177954847278
0.386310517529215	0.387321606372386	0.382802124833997
0.392320534223706	0.393627613674079	0.383466135458167
0.408013355592654	0.398606040491205	0.402058432934927
0.416026711185309	0.398274145370063	0.399070385126162
0.419365609348915	0.415864586790574	0.408698539176627
0.423038397328881	0.427149020909393	0.425298804780877
0.421035058430718	0.440756720876203	0.428286852589641
0.419365609348915	0.440424825755061	0.422642762284197
0.414691151919866	0.435446398937936	0.419322709163347
0.40534223706177	0.425489545303684	0.410026560424967
0.395993322203673	0.421506803849983	0.400398406374502
0.396661101836394	0.41320942582144	0.392430278884462
0.39432387312187	0.407235313640889	0.387782204515272
0.391318864774624	0.403916362429472	0.382138114209827
0.389649415692821	0.396282774643213	0.383798140770252
0.3889816360601	0.397942250248921	0.379150066401062
0.381969949916528	0.387321606372386	0.375830013280212
0.391318864774624	0.38997676734152	0.369853917662683
0.389983305509182	0.388649186856953	0.366533864541833
0.393656093489149	0.39196813806837	0.372177954847278
0.400667779632721	0.398274145370063	0.380810092961487
0.402671118530885	0.407899103883173	0.383798140770252
0.407345575959933	0.40922668436774	0.379814077025232
0.415025041736227	0.40922668436774	0.394090305444887
0.434390651085142	0.411549950215732	0.401726427622842
0.447412353923205	0.427812811151676	0.403718459495352
0.463105175292154	0.438101559907069	0.425962815405046
0.479465776293823	0.45569200132758	0.439575033200531
0.476126878130217	0.474610023232658	0.452855245683931
0.474457429048414	0.483903086624627	0.456175298804781
0.464440734557596	0.483571191503485	0.457835325365206
0.457762938230384	0.474278128111517	0.450199203187251
0.441402337228715	0.466312645204115	0.429946879150066
0.432721202003339	0.452041154995022	0.421646746347942
0.410016694490818	0.434782608695652	0.411354581673307
0.407011686143573	0.423498174576834	0.396746347941567
0.401669449081803	0.411549950215732	0.381806108897742
0.397662771285476	0.410886159973448	0.388778220451527
0.4	0.402920677066047	0.387782204515272
0.404340567612688	0.40922668436774	0.390106241699867
0.415025041736227	0.407899103883173	0.396746347941567
0.413355592654424	0.41121805509459	0.402058432934927
0.413021702838063	0.425489545303684	0.409694555112882
0.418363939899833	0.426485230667109	0.418658698539177
0.415358931552588	0.428808496515101	0.414010624169987
0.417696160267112	0.432127447726518	0.416002656042497
0.419699499165275	0.429140391636243	0.416998671978752
0.425375626043406	0.428808496515101	0.416998671978752
0.435726210350584	0.437105874543644	0.419986719787517
0.439732888146912	0.440424825755061	0.430610889774236
0.451752921535893	0.445735147693329	0.441899070385126
0.443071786310518	0.460670428144706	0.439907038512616
0.436393989983306	0.455360106206439	0.440903054448871
0.43338898163606	0.455028211085297	0.434926958831341
0.426711185308848	0.443743776966479	0.423970783532537
0.409682804674457	0.433455028211085	0.416002656042497
0.392988313856427	0.428144706272818	0.414342629482072
0.388313856427379	0.41121805509459	0.396414342629482
0.383639398998331	0.404580152671756	0.384462151394422
0.381636060100167	0.391304347826087	0.370517928286853
0.392320534223706	0.388317291735811	0.369853917662683
0.411686143572621	0.387653501493528	0.377158034528552
0.433055091819699	0.406571523398606	0.387118193891102
0.441068447412354	0.421506803849983	0.399070385126162
0.459098497495826	0.429140391636243	0.416998671978752
0.471118530884808	0.448390308662463	0.425962815405046
0.484140233722871	0.455360106206439	0.436918990703851
0.499499165275459	0.470627281778958	0.444555112881806
0.506176961602671	0.484234981745768	0.458831341301461
0.520868113522538	0.493528045137736	0.469123505976096
0.512520868113522	0.507467640225689	0.482403718459495
0.498831385642738	0.521739130434783	0.494355909694555
0.480467445742905	0.510122801194822	0.48339973439575
0.46110183639399	0.493859940258878	0.463147410358566
0.456427378964942	0.468304015930966	0.450199203187251
0.460434056761269	0.458679057417856	0.436254980079681
0.471118530884808	0.453368735479588	0.443891102257636
0.468113522537563	0.459342847660139	0.457503320053121
0.457095158597663	0.465648854961832	0.456507304116866
0.436727879799666	0.468304015930966	0.451859229747676
0.424707846410684	0.451377364752738	0.427954847277556
0.408681135225376	0.434782608695652	0.400730411686587
0.407345575959933	0.414537006306007	0.385458167330677
0.410684474123539	0.39960172585463	0.379814077025232
0.416360601001669	0.407899103883173	0.377490039840637
0.428714524207012	0.410222369731165	0.390438247011952
0.425709515859766	0.428808496515101	0.409030544488712
0.423706176961603	0.436442084301361	0.412018592297477
0.424373956594324	0.422502489213409	0.399734395750332
0.424040066777963	0.424493859940259	0.399734395750332
0.424373956594324	0.419515433123133	0.400398406374502
0.431385642737896	0.425157650182542	0.410358565737052
0.454757929883139	0.434118818453369	0.416998671978752
0.459098497495826	0.44971788914703	0.434262948207171
0.47245409015025	0.466644540325257	0.455179282868526
0.467111853088481	0.481579820776635	0.465139442231076
0.451419031719533	0.48456687686691	0.474767596281541
0.407679465776294	0.480584135413209	0.471779548472776
0.373956594323873	0.462993693992698	0.448207171314741
0.341569282136895	0.419515433123133	0.402390438247012
0.31686143572621	0.377032857616993	0.349269588313413
0.295826377295492	0.343511450381679	0.320717131474104
0.284808013355593	0.327912379688019	0.309428950863214
0.293823038397329	0.307998672419515	0.300464807436919
0.312520868113523	0.309326252904082	0.296480743691899
0.335559265442404	0.321274477265184	0.297808764940239
0.364607679465776	0.336873547958845	0.330013280212483
0.383973288814691	0.365416528377033	0.359229747675963
0.403338898163606	0.379356123464985	0.384462151394422
0.41135225375626	0.40922668436774	0.393094289508632
0.419365609348915	0.418187852638566	0.400730411686587
0.42771285475793	0.435778294059077	0.403718459495352
0.432053422370618	0.435446398937936	0.414342629482072
0.424040066777963	0.436442084301361	0.410358565737052
0.415358931552588	0.435114503816794	0.400398406374502
0.389315525876461	0.427812811151676	0.386786188579017
0.347579298831386	0.415532691669432	0.376826029216467
0.306176961602671	0.390308662462662	0.358565737051793
0.267111853088481	0.353468304015931	0.318725099601594
0.249415692821369	0.321274477265184	0.285192563081009
0.212687813021703	0.280783272485894	0.2433598937583
0.19465776293823	0.244606704281447	0.222443559096946
0.202337228714524	0.232990375041487	0.219787516600266
0.22771285475793	0.220710255559243	0.22476759628154
0.275792988313856	0.240292067706605	0.22941567065073
0.31118530884808	0.268503153003651	0.270916334661355
0.342904841402337	0.303352140723531	0.308100929614874
0.390317195325543	0.351808828410222	0.350929614873838
0.412353923205342	0.392631928310654	0.382138114209827
0.427045075125209	0.419515433123133	0.418326693227092
0.437729549248748	0.445735147693329	0.441567065073041
0.430383973288815	0.462661798871557	0.443891102257636
0.416360601001669	0.456687686691006	0.438911022576361
0.396994991652755	0.445403252572187	0.415338645418327
0.3889816360601	0.423830069697975	0.390770252324037
0.361936560934891	0.415864586790574	0.382138114209827
0.336894824707846	0.391304347826087	0.364541832669323
0.307512520868114	0.368403584467308	0.335325365205843
0.284808013355593	0.342183869897113	0.318061088977424
0.253422370617696	0.315964155326917	0.293824701195219
0.231385642737896	0.290408230999004	0.261620185922975
0.226043405676127	0.268503153003651	0.23605577689243
0.219365609348915	0.242615333554597	0.22476759628154
0.218697829716194	0.236973116495188	0.216799468791501
0.230050083472454	0.233986060404912	0.213811420982736
0.237061769616027	0.244274809160305	0.222775564409031
0.240400667779633	0.253235977431132	0.237715803452855
0.237061769616027	0.259873879853966	0.241699867197875
0.232053422370618	0.263856621307667	0.240371845949535
0.226043405676127	0.257882509127116	0.2433598937583
0.224040066777963	0.259873879853966	0.23937583001328
0.219031719532554	0.253899767673415	0.231739707835325
0.218030050083472	0.250248921340856	0.232403718459495
0.225041736227045	0.250248921340856	0.23871181938911
0.22771285475793	0.251244606704281	0.24468791500664
0.232721202003339	0.256554928642549	0.248339973439575
0.233722871452421	0.262860935944242	0.264940239043825
0.241736227045075	0.270826418851643	0.27191235059761
0.250751252086811	0.27414537006306	0.274236387782204
0.25575959933222	0.284434118818453	0.285856573705179
0.262437395659432	0.286757384666445	0.295816733067729
0.269449081803005	0.29538665781613	0.301128818061089
0.27212020033389	0.305675406571523	0.305776892430279
0.279465776293823	0.309326252904082	0.312749003984064
0.287813021702838	0.313308994357783	0.316733067729084
0.297829716193656	0.31861931629605	0.316733067729084
0.301168614357262	0.330235645536011	0.324701195219123
0.305843071786311	0.330899435778294	0.321381142098274
0.31686143572621	0.334218386989711	0.329681274900398
0.329549248747913	0.33986060404912	0.334661354581673
0.35025041736227	0.357782940590773	0.354249667994688
0.35025041736227	0.36110189180219	0.360225763612218
0.371619365609349	0.37636906737471	0.368193891102258
0.376961602671119	0.383338864918686	0.373505976095618
0.384974958263773	0.392300033189512	0.382138114209827
0.388313856427379	0.406571523398606	0.388114209827357
0.397996661101836	0.404912047792897	0.387118193891102
0.409348914858097	0.411549950215732	0.392098273572377
0.417696160267112	0.411881845336874	0.390770252324037
0.428380634390651	0.42283438433455	0.396746347941567
0.44440734557596	0.424825755061401	0.413346613545817
0.458764607679466	0.44208430136077	0.426958831341301
0.469782971619366	0.45569200132758	0.440239043824701
0.472787979966611	0.464985064719549	0.448539176626826
0.480133555926544	0.477597079322934	0.449203187250996
0.47779632721202	0.479920345170926	0.445883134130146
0.477128547579299	0.479588450049784	0.447875166002656
0.474123539232053	0.474278128111517	0.438911022576361
0.462771285475793	0.470295386657816	0.435590969455511
0.458096828046745	0.465648854961832	0.434262948207171
0.451752921535893	0.460006637902423	0.417662682602922
0.443739565943239	0.445735147693329	0.408698539176627
0.442404006677796	0.442748091603053	0.401394422310757
0.431719532554257	0.431131762363093	0.399402390438247
0.42771285475793	0.43445071357451	0.400066401062417
0.421702838063439	0.428476601393959	0.396746347941567
0.425375626043406	0.425157650182542	0.397410358565737
0.423372287145242	0.423498174576834	0.398074369189907
0.421702838063439	0.419515433123133	0.399070385126162
0.410350584307179	0.422502489213409	0.401394422310757
0.410016694490818	0.417855957517424	0.394754316069057
0.403338898163606	0.412213740458015	0.392098273572377
0.390651085141903	0.411549950215732	0.387118193891102
0.37762938230384	0.403916362429472	0.383466135458167
0.359599332220367	0.392300033189512	0.373505976095618
0.347579298831386	0.379356123464985	0.359561752988048
0.337228714524207	0.371722535678726	0.344953519256308
0.335893155258765	0.356787255227348	0.346281540504648
0.337562604340568	0.355791569863923	0.346613545816733
0.330550918196995	0.357782940590773	0.353253652058433
0.331552587646077	0.348821772319947	0.351593625498008
0.323539232053422	0.357782940590773	0.344953519256308
0.324874791318865	0.349817457683372	0.349601593625498
0.314858096828047	0.34550282110853	0.331673306772908
0.314858096828047	0.333222701626286	0.330013280212483
0.316193656093489	0.332890806505144	0.321381142098274
0.31686143572621	0.331231330899436	0.330677290836653
0.32220367278798	0.341520079654829	0.326029216467463
0.328213689482471	0.342515765018254	0.331673306772908
0.334557595993322	0.344839030866246	0.338313413014608
0.330217028380634	0.352472618652506	0.339973439575033
0.325876460767947	0.348821772319947	0.339641434262948
0.317863105175292	0.349817457683372	0.326029216467463
0.317863105175292	0.338201128443412	0.313081009296149
0.315859766277129	0.329571855293727	0.316733067729084
0.323873121869783	0.330235645536011	0.314741035856574
0.332554257095159	0.327912379688019	0.316401062416999
0.335559265442404	0.338864918685695	0.326361221779548
0.338230383973289	0.350149352804514	0.335657370517928
0.343238731218698	0.348821772319947	0.338645418326693
0.351919866444073	0.356787255227348	0.345617529880478
0.357929883138564	0.366412213740458	0.347277556440903
0.366944908180301	0.371390640557584	0.356241699867198
0.36093489148581	0.369731164951875	0.363213811420983
0.359599332220367	0.379024228343843	0.360225763612218
0.354924874791319	0.374045801526718	0.363213811420983
0.352587646076795	0.371722535678726	0.354913678618858
0.34457429048414	0.363425157650183	0.344953519256308
0.33889816360601	0.359442416196482	0.348937583001328
0.346243739565943	0.366080318619316	0.346613545816733
0.358263772954925	0.362429472286757	0.343957503320053
0.352253756260434	0.362761367407899	0.349601593625498
0.351585976627713	0.364752738134749	0.347277556440903
0.342570951585977	0.363425157650183	0.343293492695883
0.330550918196995	0.361765682044474	0.331673306772908
0.326210350584307	0.343511450381679	0.319389110225764
0.321535893155259	0.334882177231995	0.308432934926959
0.318864774624374	0.326584799203452	0.301460823373174
0.305843071786311	0.323265847992035	0.297476759628154
0.295492487479132	0.317955526053767	0.290836653386454
0.277462437395659	0.304015930965815	0.26726427622842
0.279465776293823	0.286093594424162	0.26660026560425
0.275792988313856	0.277464321274477	0.26062416998672
0.270450751252087	0.276800531032194	0.25996015936255
0.276794657762938	0.275804845668769	0.25996015936255
0.271786310517529	0.277132426153336	0.258964143426295
0.275125208681135	0.286757384666445	0.264940239043825
0.27212020033389	0.289080650514437	0.25597609561753
0.256761268781302	0.282110852970461	0.256972111553785
0.258764607679466	0.27414537006306	0.25265604249668
0.256093489148581	0.265847992034517	0.24402390438247
0.253088480801336	0.264188516428808	0.235059760956175
0.233722871452421	0.259873879853966	0.236387782204515
0.22237061769616	0.245602389644872	0.226427622841965
0.214691151919866	0.232990375041487	0.214475431606906
0.210350584307179	0.225688682376369	0.200863213811421
0.204006677796327	0.212744772651842	0.192895086321381
0.197662771285476	0.213076667772984	0.188579017264276
0.197996661101836	0.201460338533024	0.184926958831341
0.194991652754591	0.19880517756389	0.191567065073041
0.196661101836394	0.205111184865582	0.192895086321381
0.184974958263773	0.201128443411882	0.181606905710491
0.185976627712855	0.199800862927315	0.180942895086321
0.178964941569282	0.192831065383339	0.168326693227092
0.174290484140234	0.189844009293063	0.173970783532537
0.173956594323873	0.185197477597079	0.166998671978752
0.171285475792988	0.180219050779954	0.158366533864542
0.172621035058431	0.179887155658812	0.164674634794157
0.173288814691152	0.175240623962828	0.167662682602922
0.181636060100167	0.184533687354796	0.169654714475432
0.186644407345576	0.185529372718221	0.173970783532537
0.202671118530885	0.195486226352473	0.188579017264276
0.216360601001669	0.210089611682708	0.197211155378486
0.229382303839733	0.225024892134086	0.213479415670651
0.241736227045075	0.230667109193495	0.22941567065073
0.249415692821369	0.244938599402589	0.22941567065073
0.253756260434057	0.255559243279124	0.24136786188579
0.25008347245409	0.26053767009625	0.237715803452855
0.24440734557596	0.256554928642549	0.23605577689243
0.234724540901502	0.260205774975108	0.24003984063745
0.22804674457429	0.253899767673415	0.231739707835325
0.217696160267112	0.244938599402589	0.221779548472776
0.205008347245409	0.236309326252904	0.209827357237716
0.191986644407346	0.22967142383007	0.208167330677291
0.179632721202003	0.215068038499834	0.201195219123506
0.170951585976628	0.21805509459011	0.193559096945551
0.179298831385643	0.203119814138732	0.192231075697211
0.199666110183639	0.196150016594756	0.195219123505976
0.231719532554257	0.215068038499834	0.22543160690571
0.268447412353923	0.243611018918022	0.258964143426295
0.297829716193656	0.280451377364753	0.289508632138114
0.325208681135225	0.312313308994358	0.333001328021248
0.360267111853088	0.348157982077663	0.359561752988048
0.381302170283806	0.375705277132426	0.378486055776892
0.392320534223706	0.399269830733488	0.399734395750332
0.414023372287145	0.417192167275141	0.419654714475432
0.43873121869783	0.436442084301361	0.440903054448871
0.459432387312187	0.460006637902423	0.463479415670651
0.482136894824708	0.478592764686359	0.481739707835325
0.49983305509182	0.499170262197146	0.50132802124834
0.51652754590985	0.513773647527381	0.5132802124834
0.533889816360601	0.531032193826751	0.521580345285525
0.542570951585977	0.544971788914703	0.530544488711819
0.54991652754591	0.554264852306671	0.542828685258964
0.555258764607679	0.562230335214072	0.546812749003984
0.54991652754591	0.571191503484899	0.549800796812749
0.54991652754591	0.564221705940923	0.538512616201859
0.545909849749583	0.566876866910056	0.538512616201859
0.549582637729549	0.564553601062064	0.539508632138114
0.556928213689482	0.560238964487222	0.544156706507304
0.57195325542571	0.56554928642549	0.547144754316069
0.589315525876461	0.578161301028875	0.555776892430279
0.622704507512521	0.592432791237969	0.576693227091634
0.654090150250417	0.612678393627614	0.601925630810093
0.686143572621035	0.645204115499502	0.634462151394422
0.702838063439065	0.67573846664454	0.674634794156706
0.72787979966611	0.705940922668437	0.690571049136786
0.738230383973289	0.724195154331231	0.712483399734396
0.734223706176962	0.738466644540325	0.712151394422311
0.730217028380634	0.732492532359774	0.701859229747676
0.722871452420701	0.72585462993694	0.694887118193891
0.712854757929883	0.724195154331231	0.692563081009296
0.700834724540901	0.716893461666114	0.677622841965471
0.686477462437396	0.702953866578161	0.664674634794157
0.685809682804674	0.687354795884501	0.643758300132802
0.677128547579299	0.68138068370395	0.632470119521912
0.680133555926544	0.670760039827415	0.637118193891102
0.685475792988314	0.671091934948556	0.631142098273572
0.686143572621035	0.672419515433123	0.629814077025232
0.684808013355593	0.672419515433123	0.634462151394422
0.684140233722871	0.670428144706273	0.632138114209827
0.679799666110184	0.671091934948556	0.637118193891102
0.679465776293823	0.680384998340524	0.637450199203187
0.672787979966611	0.672419515433123	0.625830013280212
0.661769616026711	0.670428144706273	0.622841965471448
0.645075125208681	0.657152339860604	0.621181938911023
0.632721202003339	0.656156654497179	0.612217795484728
0.62804674457429	0.642217059409227	0.608233731739708
0.615692821368948	0.639893793561235	0.600597609561753
0.599332220367279	0.632260205774975	0.599601593625498
0.576961602671119	0.621307666777298	0.583333333333333
0.554924874791319	0.59840690341852	0.568725099601594
0.540567612687813	0.581812147361434	0.553784860557769
0.515525876460768	0.560238964487222	0.531208499335989
0.492487479131886	0.541652837703286	0.522244355909695
0.479799666110184	0.527381347494192	0.51062416998672
0.450417362270451	0.50779953534683	0.477755644090305
0.443739565943239	0.480916030534351	0.450199203187251
0.446410684474124	0.46531695984069	0.440239043824701
0.454757929883139	0.456355791569864	0.440903054448871
0.461769616026711	0.467640225688682	0.451195219123506
0.467111853088481	0.477597079322934	0.465471447543161
0.473789649415693	0.481247925655493	0.477755644090305
0.467111853088481	0.493196150016595	0.485059760956175
0.46644407345576	0.489877198805178	0.47742363877822
0.449415692821369	0.480252240292068	0.464143426294821
0.432053422370618	0.461998008629273	0.446547144754316
0.424707846410684	0.45370063060073	0.426958831341301
0.409348914858097	0.429804181878526	0.407038512616202
0.401335559265442	0.423498174576834	0.392430278884462
0.402003338898164	0.408894789246598	0.389110225763612
0.41135225375626	0.404912047792897	0.388778220451527
0.423706176961603	0.409890474610023	0.390106241699867
0.436727879799666	0.418519747759708	0.404714475431607
0.443739565943239	0.433455028211085	0.417662682602922
0.449415692821369	0.439761035512778	0.428286852589641
0.452420701168614	0.453036840358447	0.434926958831341
0.453088480801336	0.455360106206439	0.441235059760956
0.457095158597663	0.455028211085297	0.440571049136786
0.467111853088481	0.456023896448722	0.431274900398406
0.467779632721202	0.462329903750415	0.435258964143426
0.474457429048414	0.459342847660139	0.442563081009296
0.476460767946578	0.461002323265848	0.436254980079681
0.469782971619366	0.462993693992698	0.441567065073041
0.464440734557596	0.458679057417856	0.424634794156707
0.454424040066778	0.454032525721872	0.419322709163347
0.448080133555927	0.443411881845337	0.404714475431607
0.429048414023372	0.437437769664786	0.387118193891102
0.408013355592654	0.418519747759708	0.374169986719788
0.394991652754591	0.401261201460339	0.358233731739708
0.385976627712855	0.381015599070694	0.346945551128818
0.375626043405676	0.370394955194159	0.320385126162019
0.377295492487479	0.363757052771324	0.321713147410359
0.377295492487479	0.361765682044474	0.332669322709163
0.38330550918197	0.360769996681049	0.334661354581673
0.376627712854758	0.367407899103883	0.335657370517928
0.389315525876461	0.362429472286757	0.345617529880478
0.392654424040067	0.36873547958845	0.348605577689243
0.401669449081803	0.382675074676402	0.355909694555113
0.397328881469115	0.393295718552937	0.372177954847278
0.396327212020033	0.392963823431796	0.383134130146082
0.385308848080134	0.400929306339197	0.373837981407703
0.385308848080134	0.403916362429472	0.372509960159363
0.381969949916528	0.396614669764354	0.373505976095618
0.373956594323873	0.389644872220378	0.365869853917663
0.364607679465776	0.384002655160969	0.354581673306773
0.362270450751252	0.374377696647859	0.355245683930943
0.346243739565943	0.372386325921009	0.345949535192563
0.339232053422371	0.359774311317624	0.341965471447543
0.332554257095159	0.356123464985065	0.337317397078353
0.332554257095159	0.349153667441089	0.321713147410359
0.329549248747913	0.341520079654829	0.320385126162019
0.329883138564274	0.343511450381679	0.320385126162019
0.325876460767947	0.338201128443412	0.316733067729084
0.325208681135225	0.331231330899436	0.319721115537849
0.332220367278798	0.338864918685695	0.317729083665339
0.345242070116861	0.33587786259542	0.318061088977424
0.351585976627713	0.344175240623963	0.324037184594954
0.353589315525876	0.35512777962164	0.329349269588313
0.36093489148581	0.359774311317624	0.336985391766268
0.370951585976628	0.360106206438765	0.344289508632138
0.384641068447412	0.36873547958845	0.348937583001328
0.393989983305509	0.371390640557584	0.351593625498008
0.398998330550918	0.383670760039827	0.363545816733068
0.413355592654424	0.39960172585463	0.377490039840637
0.420701168614357	0.410222369731165	0.385126162018592
0.428380634390651	0.412877530700299	0.390106241699867
0.418363939899833	0.41885164288085	0.390106241699867
0.414357262103506	0.417192167275141	0.379814077025232
0.40534223706177	0.415200796548291	0.371513944223108
0.410684474123539	0.414205111184866	0.365869853917663
0.397996661101836	0.406571523398606	0.364541832669323
0.393989983305509	0.399933620975772	0.363545816733068
0.380968280467446	0.387321606372386	0.343293492695883
0.37228714524207	0.380019913707269	0.331341301460823
0.36661101836394	0.364752738134749	0.332337317397078
0.346911519198664	0.364088947892466	0.317397078353254
0.343906510851419	0.346166611350813	0.313745019920319
0.338230383973289	0.336541652837703	0.302788844621514
0.334891485809683	0.335214072353136	0.295484727755644
0.329215358931553	0.325257218718885	0.294820717131474
0.332220367278798	0.323597743113176	0.296812749003984
0.341235392320534	0.322933952870893	0.294820717131474
0.351919866444073	0.335545967474278	0.307436918990704
0.362270450751252	0.340856289412546	0.317729083665339
0.378964941569282	0.356787255227348	0.333997343957503
0.380634390651085	0.363757052771324	0.341965471447543
0.374624373956594	0.370394955194159	0.345617529880478
0.357262103505843	0.371390640557584	0.335325365205843
0.342237061769616	0.371058745436442	0.329017264276228
0.32220367278798	0.34948556256223	0.303452855245684
0.297495826377295	0.319946896780617	0.289508632138114
0.278130217028381	0.299701294390972	0.26062416998672
0.257429048414023	0.281115167607036	0.24601593625498
0.252754590984975	0.265516096913375	0.23406374501992
0.245409015025042	0.257550614005974	0.219123505976096
0.246744574290484	0.247593760371723	0.224103585657371
0.236060100166945	0.246929970129439	0.218127490039841
0.225041736227045	0.244274809160305	0.209495351925631
0.217028380634391	0.227680053103219	0.206175298804781
0.210684474123539	0.224692997012944	0.185258964143426
0.202003338898164	0.210753401924992	0.184926958831341
0.208681135225376	0.203783604381016	0.174302788844622
0.217028380634391	0.203119814138732	0.185922974767596
0.237729549248748	0.214072353136409	0.205179282868526
0.248080133555927	0.232990375041487	0.22476759628154
0.257095158597663	0.25091271158314	0.24535192563081
0.265108514190317	0.267175572519084	0.247675962815405
0.266110183639399	0.267839362761367	0.256972111553785
0.263105175292154	0.267839362761367	0.24667994687915
0.267779632721202	0.26452041154995	0.24269588313413
0.272787979966611	0.27215399933621	0.24933598937583
0.255091819699499	0.265516096913375	0.248339973439575
0.246076794657763	0.267507467640226	0.24468791500664
0.242404006677796	0.253567872552273	0.231075697211155
0.25008347245409	0.246266179887156	0.23074369189907
0.248747913188648	0.242615333554597	0.22543160690571
0.253756260434057	0.245934284766014	0.219123505976096
0.253088480801336	0.248257550614006	0.227755644090305
0.25008347245409	0.25489545303684	0.235059760956175
0.246076794657763	0.253567872552273	0.233067729083665
0.248080133555927	0.245934284766014	0.22476759628154
0.254757929883139	0.239960172585463	0.224103585657371
0.267111853088481	0.242947228675738	0.22808764940239
0.294824707846411	0.26452041154995	0.24933598937583
0.319532554257095	0.278791901759044	0.27390438247012
0.347245409015025	0.301360769996681	0.299800796812749
0.371619365609349	0.330899435778294	0.332005312084993
0.394991652754591	0.36110189180219	0.364541832669323
0.420033388981636	0.389312977099237	0.386454183266932
0.440734557595993	0.412877530700299	0.412018592297477
0.451085141903172	0.436442084301361	0.432934926958831
0.468113522537563	0.446398937935612	0.450531208499336
0.47212020033389	0.461002323265848	0.448871181938911
0.48313856427379	0.467972120809824	0.457835325365206
0.481469115191987	0.471291072021241	0.459495351925631
0.482804674457429	0.473282442748092	0.466799468791501
0.498831385642738	0.476933289080651	0.471447543160691
0.521202003338898	0.488549618320611	0.48207171314741
0.538230383973289	0.507135745104547	0.495019920318725
0.561936560934892	0.521407235313641	0.521580345285525
0.585642737896494	0.548954530368404	0.542828685258964
0.608013355592654	0.569863923000332	0.564741035856574
0.631385642737897	0.58878194490541	0.579681274900398
0.645409015025042	0.614337869233322	0.607569721115538
0.668447412353923	0.633587786259542	0.619853917662683
0.681469115191987	0.651842017922337	0.628154050464807
0.696828046744574	0.659143710587454	0.644422310756972
0.712520868113523	0.669432459342848	0.649402390438247
0.719532554257095	0.691005642217059	0.666666666666667
0.719532554257095	0.702290076335878	0.663014608233732
0.713188647746244	0.700630600730169	0.667662682602922
0.703171953255426	0.698971125124461	0.662018592297477
0.692487479131886	0.692333222701626	0.648406374501992
0.672787979966611	0.676070361765682	0.631142098273572
0.667445742904841	0.658148025224029	0.611221779548473
0.662437395659432	0.64487222037836	0.597941567065073
0.67245409015025	0.64088947892466	0.591301460823373
0.676794657762938	0.642217059409227	0.596945551128818
0.685475792988314	0.648854961832061	0.614209827357238
0.68347245409015	0.660803186193163	0.616865869853918
0.681135225375626	0.661798871556588	0.626494023904382
0.678130217028381	0.668104878858281	0.622509960159363
0.675792988313856	0.66412213740458	0.614873837981408
0.669449081803005	0.658148025224029	0.614873837981408
0.661435726210351	0.656820444739462	0.610889774236388
0.63906510851419	0.653169598406903	0.598937583001328
0.611686143572621	0.637238632592101	0.573041168658699
0.593989983305509	0.604049120477929	0.558764940239044
0.565943238731219	0.588450049784268	0.529216467463479
0.552253756260434	0.55791569863923	0.50929614873838
0.535559265442404	0.540657152339861	0.49667994687915
0.530550918196995	0.523730501161633	0.487051792828685
0.536227045075125	0.517756388981082	0.487051792828685
0.529215358931553	0.526717557251908	0.494355909694555
0.516193656093489	0.515101228011948	0.494355909694555
0.498163606010017	0.511118486558248	0.479747675962815
0.492821368948247	0.499170262197146	0.474767596281541
0.487813021702838	0.496515101228012	0.465471447543161
0.485475792988314	0.485230667109193	0.455179282868526
0.476794657762938	0.486890142714902	0.460159362549801
0.468447412353923	0.479588450049784	0.457171314741036
0.454757929883139	0.473282442748092	0.448207171314741
0.443739565943239	0.461998008629273	0.436586985391766
0.4220367278798	0.44407567208762	0.416666666666667
0.404674457429048	0.425821440424826	0.401726427622842
0.390317195325543	0.406571523398606	0.384462151394422
0.389649415692821	0.386325921008961	0.369853917662683
0.385308848080134	0.383338864918686	0.365205843293493
0.391318864774624	0.376037172253568	0.356573705179283
0.392988313856427	0.374377696647859	0.361553784860558
0.385642737896494	0.384334550282111	0.372509960159363
0.391652754590985	0.384998340524394	0.373173970783533
0.398998330550918	0.391636242947229	0.369853917662683
0.403672787979967	0.38798539661467	0.370185922974768
0.396327212020033	0.388649186856953	0.367197875166003
0.397662771285476	0.389644872220378	0.379150066401062
0.401335559265442	0.394291403916362	0.385458167330677
0.385642737896494	0.393959508795221	0.376494023904382
0.388313856427379	0.395618984400929	0.367861885790173
0.387312186978297	0.388317291735811	0.369853917662683
0.386978297161937	0.37636906737471	0.354913678618858
0.380634390651085	0.379356123464985	0.355909694555113
0.385976627712855	0.375373382011284	0.361221779548473
0.386978297161937	0.372718221042151	0.363545816733068
0.390317195325543	0.381347494191835	0.364873837981408
0.3889816360601	0.379356123464985	0.356241699867198
0.389983305509182	0.382343179555261	0.361221779548473
0.390317195325543	0.377364752738135	0.357237715803453
0.375959933222037	0.373050116163292	0.343957503320053
0.370617696160267	0.372054430799867	0.335325365205843
0.35559265442404	0.35911052107534	0.320717131474104
0.354924874791319	0.346498506471955	0.311088977423639
0.344908180300501	0.337205443079987	0.300464807436919
0.351585976627713	0.330567540657152	0.297144754316069
0.358597662771285	0.328908065051444	0.303120849933599
0.368948247078464	0.343511450381679	0.311420982735724
0.375959933222037	0.349817457683372	0.324037184594954
0.382637729549249	0.356123464985065	0.330677290836653
0.383973288814691	0.365416528377033	0.331341301460823
0.380300500834725	0.366412213740458	0.334661354581673
0.380300500834725	0.370394955194159	0.341965471447543
0.366944908180301	0.363425157650183	0.332669322709163
0.353589315525876	0.359774311317624	0.324369189907039
0.340233722871452	0.354795884500498	0.308100929614874
0.332888146911519	0.330899435778294	0.296480743691899
0.324540901502504	0.325257218718885	0.302124833997344
0.324207011686144	0.325589113840027	0.300796812749004
0.33355592654424	0.319283106538334	0.301128818061089
0.340233722871452	0.328576169930302	0.312416998671979
0.356260434056761	0.334550282110853	0.321713147410359
0.358931552587646	0.34948556256223	0.337649402390438
0.362270450751252	0.359774311317624	0.336653386454183
0.365275459098498	0.367076003982741	0.344621513944223
0.354924874791319	0.363093262529041	0.346281540504648
0.346243739565943	0.358778625954198	0.340969455511288
0.350584307178631	0.357782940590773	0.331341301460823
0.343906510851419	0.350813143046797	0.324701195219123
0.342570951585977	0.345170925987388	0.320385126162019
0.342237061769616	0.343843345502821	0.315737051792829
0.339232053422371	0.337537338201128	0.309760956175299
0.347579298831386	0.339196813806837	0.317729083665339
0.357262103505843	0.34749419183538	0.330677290836653
0.373288814691152	0.360106206438765	0.337981407702523
0.375959933222037	0.368403584467308	0.345949535192563
0.374958263772955	0.376037172253568	0.344953519256308
0.360267111853088	0.367076003982741	0.338313413014608
0.351585976627713	0.35911052107534	0.320053120849934
0.336894824707846	0.33986060404912	0.303120849933599
0.338564273789649	0.32625290408231	0.301792828685259
0.340567612687813	0.327580484566877	0.289508632138114
0.358597662771285	0.324593428476601	0.296480743691899
0.363272120200334	0.339196813806837	0.315405046480744
0.380300500834725	0.348157982077663	0.326361221779548
0.385976627712855	0.36110189180219	0.337981407702523
0.384307178631052	0.376037172253568	0.345949535192563
0.381969949916528	0.377032857616993	0.340969455511288
0.372954924874791	0.374709591769001	0.337317397078353
0.366277128547579	0.365416528377033	0.326693227091633
0.361936560934891	0.356455360106206	0.310756972111554
0.350918196994992	0.349817457683372	0.315737051792829
0.345575959933222	0.33986060404912	0.300132802124834
0.336560934891486	0.331895121141719	0.294820717131474
0.339232053422371	0.330899435778294	0.299136786188579
0.337562604340568	0.324593428476601	0.296148738379814
0.336894824707846	0.325257218718885	0.300132802124834
0.351252086811352	0.324925323597743	0.300796812749004
0.362938230383973	0.337205443079987	0.312084993359894
0.364941569282137	0.346830401593097	0.321049136786189
0.371285475792988	0.353468304015931	0.332669322709163
0.36661101836394	0.365416528377033	0.336321381142098
0.36093489148581	0.365084633255891	0.336653386454183
0.356928213689482	0.362761367407899	0.338313413014608
0.347245409015025	0.354795884500498	0.328353253652058
0.338564273789649	0.348821772319947	0.313745019920319
0.330217028380634	0.338201128443412	0.302124833997344
0.330884808013356	0.327912379688019	0.294820717131474
0.330550918196995	0.329239960172585	0.301792828685259
0.330550918196995	0.325257218718885	0.302456839309429
0.321869782971619	0.325589113840027	0.300464807436919
0.319198664440735	0.318951211417192	0.289840637450199
0.311853088480801	0.311981413873216	0.282868525896414
0.313522537562604	0.316296050448058	0.277224435590969
0.311519198664441	0.309658148025224	0.283864541832669
0.317195325542571	0.310985728509791	0.287848605577689
0.330550918196995	0.319283106538334	0.301792828685259
0.335225375626043	0.326916694324593	0.306108897742364
0.335893155258765	0.332558911384003	0.311088977423639
0.34457429048414	0.33587786259542	0.320717131474104
0.341569282136895	0.346830401593097	0.313081009296149
0.337228714524207	0.33388649186857	0.308764940239044
0.348914858096828	0.335214072353136	0.313413014608234
0.34991652754591	0.342183869897113	0.319057104913679
0.360601001669449	0.341520079654829	0.326361221779548
0.361936560934891	0.347162296714238	0.329681274900398
0.366944908180301	0.352804513773648	0.337317397078353
0.375626043405676	0.364088947892466	0.338645418326693
0.388313856427379	0.367076003982741	0.355245683930943
0.386310517529215	0.376037172253568	0.355577689243028
0.397996661101836	0.384998340524394	0.354913678618858
0.404006677796327	0.383670760039827	0.354581673306773
0.412687813021703	0.385994025887819	0.363877822045153
0.417362270450751	0.396946564885496	0.374833997343958
0.431385642737896	0.401924991702622	0.381474103585657
0.426043405676127	0.417192167275141	0.380810092961487
0.429048414023372	0.410554264852307	0.377822045152722
0.426711185308848	0.412877530700299	0.380478087649402
0.428380634390651	0.416196481911716	0.371181938911023
0.413689482470785	0.405243942914039	0.371845949535193
0.402337228714524	0.396614669764354	0.361885790172643
0.3779632721202	0.392300033189512	0.344621513944223
0.351585976627713	0.377696647859276	0.327025232403718
0.329883138564274	0.344175240623963	0.298140770252324
0.320868113522538	0.318951211417192	0.281540504648074
0.315859766277129	0.302024560238965	0.274900398406374
0.314190317195326	0.29339528708928	0.27191235059761
0.332554257095159	0.298373713906406	0.275232403718459
0.359265442404007	0.308994357782941	0.300464807436919
0.381969949916528	0.33986060404912	0.335657370517928
0.417362270450751	0.366080318619316	0.367197875166003
0.427045075125209	0.392631928310654	0.377158034528552
0.443405676126878	0.41121805509459	0.407702523240372
0.457762938230384	0.424161964819117	0.428286852589641
0.464774624373957	0.450381679389313	0.430610889774236
0.454757929883139	0.446067042814471	0.434594953519256
0.450417362270451	0.453036840358447	0.437250996015936
0.452086811352254	0.443411881845337	0.424634794156707
0.452754590984975	0.438101559907069	0.411686586985392
0.464440734557596	0.440756720876203	0.425962815405046
0.484140233722871	0.459342847660139	0.448207171314741
0.497829716193656	0.467972120809824	0.463479415670651
0.504507512520868	0.48655824759376	0.475099601593626
0.513522537562604	0.492532359774311	0.468459495351926
0.521202003338898	0.494855625622303	0.473771580345286
0.524874791318865	0.495519415864587	0.481075697211155
0.521535893155259	0.501493528045138	0.489043824701195
0.50016694490818	0.50779953534683	0.4800796812749
0.470784641068447	0.493859940258878	0.468459495351926
0.43906510851419	0.466312645204115	0.422974767596282
0.417696160267112	0.429804181878526	0.382802124833997
0.412020033388982	0.405243942914039	0.359229747675963
0.414357262103506	0.381347494191835	0.358565737051793
0.430383973288815	0.385994025887819	0.380478087649402
0.446744574290484	0.403252572187189	0.405046480743692
0.478464106844741	0.424161964819117	0.434926958831341
0.498831385642738	0.459674742781281	0.451195219123506
0.52220367278798	0.4749419183538	0.464807436918991
0.53322203672788	0.49220046465317	0.48539176626826
0.54424040066778	0.513773647527381	0.50066401062417
1	1	1
0.55559265442404	0.521739130434783	0.49867197875166
0.547245409015025	0.529372718221042	0.497011952191235
0.543906510851419	0.533355459674743	0.49269588313413
0.539565943238731	0.522402920677066	0.493691899070385
0.521535893155259	0.515101228011948	0.483731739707835
0.515525876460768	0.50381679389313	0.476427622841965
0.497495826377296	0.499170262197146	0.464807436918991
0.482470784641068	0.483903086624627	0.445551128818061
0.464774624373957	0.468967806173249	0.431274900398406
0.455091819699499	0.446730833056754	0.414342629482072
0.458430717863105	0.434118818453369	0.395086321381142
0.458096828046745	0.421838698971125	0.385790172642762
0.468781302170284	0.411881845336874	0.385126162018592
0.479799666110184	0.417192167275141	0.389774236387782
0.485141903171953	0.427149020909393	0.410026560424967
0.490818030050083	0.439429140391636	0.417994687915007
0.487479131886477	0.454364420843014	0.411354581673307
0.478130217028381	0.447726518420179	0.409030544488712
0.475459098497496	0.452373050116163	0.416666666666667
0.472787979966611	0.44009293063392	0.399402390438247
0.48347245409015	0.435446398937936	0.389110225763612
0.481135225375626	0.429140391636243	0.385790172642762
0.486811352253756	0.423166279455692	0.389110225763612
0.495158597662771	0.425489545303684	0.400398406374502
0.503505843071786	0.439761035512778	0.401062416998672
0.503171953255426	0.442748091603053	0.409694555112882
0.507512520868113	0.446730833056754	0.411354581673307
0.501502504173623	0.452041154995022	0.410026560424967
0.495158597662771	0.454696315964155	0.407702523240372
0.487813021702838	0.452373050116163	0.400730411686587
0.490150250417362	0.447062728177896	0.390106241699867
0.476126878130217	0.441088615997345	0.384130146082337
0.458430717863105	0.427149020909393	0.371845949535193
0.443405676126878	0.423166279455692	0.359229747675963
0.435392320534224	0.402920677066047	0.338645418326693
0.432053422370618	0.38997676734152	0.336653386454183
0.430383973288815	0.381347494191835	0.344621513944223
0.431719532554257	0.38035180882841	0.359229747675963
0.420701168614357	0.382343179555261	0.365205843293493
0.408681135225376	0.384002655160969	0.355577689243028
0.400667779632721	0.379688018586127	0.339973439575033
0.393322203672788	0.379688018586127	0.332669322709163
0.392320534223706	0.367076003982741	0.330013280212483
0.380968280467446	0.360769996681049	0.338645418326693
0.380634390651085	0.354795884500498	0.339641434262948
0.37762938230384	0.34948556256223	0.331673306772908
0.373622704507513	0.34948556256223	0.335989375830013
0.384641068447412	0.353468304015931	0.338313413014608
0.390984974958264	0.34550282110853	0.339641434262948
0.399332220367279	0.352472618652506	0.345949535192563
0.403338898163606	0.359774311317624	0.358897742363878
0.396661101836394	0.381015599070694	0.366533864541833
0.384307178631052	0.380019913707269	0.350929614873838
0.368948247078464	0.369067374709592	0.342629482071713
0.350584307178631	0.34948556256223	0.320717131474104
0.340567612687813	0.329239960172585	0.302788844621514
0.330884808013356	0.315964155326917	0.290172642762284
0.324540901502504	0.3126452041155	0.284528552456839
0.324874791318865	0.299037504148689	0.286188579017264
0.319866444073456	0.301028874875539	0.285524568393094
0.321535893155259	0.304347826086957	0.286852589641434
0.336227045075125	0.313972784600066	0.293492695883134
0.348914858096828	0.313972784600066	0.310092961487384
0.34991652754591	0.330567540657152	0.320717131474104
0.357262103505843	0.340192499170262	0.334329349269588
0.367946577629382	0.344839030866246	0.338313413014608
0.373956594323873	0.348157982077663	0.331341301460823
0.374624373956594	0.353468304015931	0.338645418326693
0.378964941569282	0.359442416196482	0.341633466135458
0.378964941569282	0.360769996681049	0.348273572377158
0.384307178631052	0.367076003982741	0.350265604249668
0.389649415692821	0.366412213740458	0.350265604249668
0.381302170283806	0.371722535678726	0.351925630810093
0.384641068447412	0.372386325921009	0.360225763612218
0.37762938230384	0.379024228343843	0.351593625498008
0.374290484140234	0.366080318619316	0.346945551128818
0.368948247078464	0.363093262529041	0.344953519256308
0.372954924874791	0.358778625954198	0.341965471447543
0.380634390651085	0.357782940590773	0.338645418326693
0.3889816360601	0.36110189180219	0.344621513944223
0.40534223706177	0.367739794225025	0.356241699867198
0.423706176961603	0.385662130766678	0.377822045152722
0.43338898163606	0.408894789246598	0.393426294820717
0.436060100166945	0.419515433123133	0.393758300132802
0.435726210350584	0.415200796548291	0.393426294820717
0.429716193656093	0.414868901427149	0.381806108897742
0.429048414023372	0.411881845336874	0.381474103585657
0.425375626043406	0.400929306339197	0.378486055776892
0.420701168614357	0.402920677066047	0.366201859229748
0.413355592654424	0.395950879522071	0.362217795484728
0.416026711185309	0.394955194158646	0.352921646746348
0.415692821368948	0.384334550282111	0.360557768924303
0.413689482470785	0.392963823431796	0.358233731739708
0.412020033388982	0.389644872220378	0.360225763612218
0.412687813021703	0.38798539661467	0.351925630810093
0.408347245409015	0.382675074676402	0.352589641434263
0.413689482470785	0.384998340524394	0.357569721115538
0.41135225375626	0.384998340524394	0.363877822045153
0.4	0.381679389312977	0.352921646746348
0.391652754590985	0.384334550282111	0.347277556440903
0.393322203672788	0.375041486890143	0.338977423638778
0.3889816360601	0.368071689346167	0.335325365205843
0.385976627712855	0.361765682044474	0.338977423638778
0.382303839732888	0.366412213740458	0.346281540504648
0.377295492487479	0.363425157650183	0.337317397078353
0.384974958263773	0.361765682044474	0.329349269588313
0.384641068447412	0.354463989379356	0.341301460823373
0.386978297161937	0.363757052771324	0.346613545816733
0.395993322203673	0.369731164951875	0.358897742363878
0.387979966611018	0.374045801526718	0.358233731739708
0.38864774624374	0.374045801526718	0.352589641434263
0.389649415692821	0.371722535678726	0.353253652058433
0.392988313856427	0.360438101559907	0.348605577689243
0.405008347245409	0.372054430799867	0.364541832669323
0.411686143572621	0.384998340524394	0.372841965471448
0.420033388981636	0.393627613674079	0.381142098273572
0.420033388981636	0.400929306339197	0.377158034528552
0.416026711185309	0.394623299037504	0.376494023904382
0.422704507512521	0.394623299037504	0.373837981407703
0.421702838063439	0.402256886823764	0.378818061088977
0.432387312186978	0.39761035512778	0.381142098273572
0.433722871452421	0.408562894125456	0.381142098273572
0.420367278797997	0.400265516096913	0.371181938911023
0.409682804674457	0.398937935612346	0.357901726427623
0.396661101836394	0.387653501493528	0.350597609561753
0.390984974958264	0.365748423498175	0.329681274900398
0.396327212020033	0.367739794225025	0.331673306772908
0.403338898163606	0.363425157650183	0.344289508632138
0.417696160267112	0.375041486890143	0.355909694555113
0.420701168614357	0.386325921008961	0.371513944223108
0.420367278797997	0.392963823431796	0.376826029216467
0.421035058430718	0.394623299037504	0.365869853917663
0.423038397328881	0.397278460006638	0.366865869853918
0.430383973288815	0.401261201460339	0.373837981407703
0.425041736227045	0.396282774643213	0.377490039840637
0.429382303839733	0.402256886823764	0.377158034528552
0.423038397328881	0.40922668436774	0.379150066401062
0.414357262103506	0.404580152671756	0.367529880478088
0.406677796327212	0.395950879522071	0.370849933598938
0.398664440734558	0.388649186856953	0.354581673306773
0.386978297161937	0.37636906737471	0.345617529880478
0.382971619365609	0.363425157650183	0.338977423638778
0.377295492487479	0.362097577165616	0.341633466135458
0.367946577629382	0.36110189180219	0.337649402390438
0.358931552587646	0.347826086956522	0.326361221779548
0.353923205342237	0.34749419183538	0.316401062416999
0.352587646076795	0.33388649186857	0.315405046480744
0.358263772954925	0.330899435778294	0.317397078353254
0.362604340567613	0.338533023564554	0.321713147410359
0.36661101836394	0.340856289412546	0.325697211155378
0.371285475792988	0.342183869897113	0.324037184594954
0.375959933222037	0.343179555260538	0.322709163346614
0.370283806343907	0.354132094258214	0.331341301460823
0.379298831385643	0.353800199137073	0.337981407702523
0.387979966611018	0.35911052107534	0.342297476759628
0.393989983305509	0.367076003982741	0.349269588313413
0.393989983305509	0.36873547958845	0.349933598937583
0.392654424040067	0.375373382011284	0.360889774236388
0.383973288814691	0.37636906737471	0.346613545816733
0.386978297161937	0.367739794225025	0.336653386454183
0.377295492487479	0.355459674742781	0.336985391766268
0.378631051752922	0.359774311317624	0.337317397078353
0.380634390651085	0.360769996681049	0.341301460823373
0.37762938230384	0.361433786923332	0.334993359893758
0.376627712854758	0.353136408894789	0.332337317397078
0.378631051752922	0.359774311317624	0.332669322709163
0.382971619365609	0.358446730833057	0.333997343957503
0.393322203672788	0.370063060073017	0.342629482071713
0.396327212020033	0.368071689346167	0.346613545816733
0.393656093489149	0.366412213740458	0.350929614873838
0.392654424040067	0.368403584467308	0.354581673306773
0.387312186978297	0.367739794225025	0.344289508632138
0.383973288814691	0.372054430799867	0.336985391766268
0.387979966611018	0.364752738134749	0.340305444887118
0.392320534223706	0.362097577165616	0.345617529880478
0.399332220367279	0.369399269830734	0.352257636122178
0.400333889816361	0.378692333222702	0.353917662682603
0.405008347245409	0.384666445403253	0.365205843293493
0.40534223706177	0.377364752738135	0.357237715803453
0.404006677796327	0.382343179555261	0.357237715803453
0.401001669449082	0.386657816130103	0.364873837981408
0.398998330550918	0.384334550282111	0.358897742363878
0.38864774624374	0.377696647859276	0.353917662682603
0.391986644407346	0.377364752738135	0.346613545816733
0.390317195325543	0.369399269830734	0.342629482071713
0.386310517529215	0.372386325921009	0.343957503320053
0.393322203672788	0.367407899103883	0.350265604249668
0.389315525876461	0.368403584467308	0.349933598937583
0.397662771285476	0.369399269830734	0.340305444887118
0.397996661101836	0.367739794225025	0.343625498007968
0.386644407345576	0.373382011284434	0.346613545816733
0.38864774624374	0.367739794225025	0.347941567065073
0.384307178631052	0.371722535678726	0.346945551128818
0.391986644407346	0.368403584467308	0.341301460823373
0.381969949916528	0.368403584467308	0.338977423638778
0.374958263772955	0.361765682044474	0.336653386454183
0.373288814691152	0.361765682044474	0.330013280212483
0.366277128547579	0.349153667441089	0.328685258964143
0.367946577629382	0.355791569863923	0.332669322709163
0.374290484140234	0.360438101559907	0.336985391766268
0.383973288814691	0.352472618652506	0.335325365205843
0.380968280467446	0.354463989379356	0.343293492695883
0.381302170283806	0.361765682044474	0.346281540504648
0.389983305509182	0.365748423498175	0.338313413014608
0.391652754590985	0.366412213740458	0.338313413014608
0.393989983305509	0.368403584467308	0.347277556440903
0.39432387312187	0.365084633255891	0.343957503320053
0.390317195325543	0.368403584467308	0.343625498007968
0.378631051752922	0.363425157650183	0.340969455511288
0.376961602671119	0.363093262529041	0.335325365205843
0.374958263772955	0.361433786923332	0.336321381142098
0.369282136894825	0.353136408894789	0.338645418326693
0.372954924874791	0.353800199137073	0.335989375830013
0.370283806343907	0.356123464985065	0.331009296148738
0.369282136894825	0.356455360106206	0.331673306772908
0.377295492487479	0.351476933289081	0.335989375830013
0.389983305509182	0.35512777962164	0.344953519256308
0.395659432387312	0.366412213740458	0.361553784860558
0.398998330550918	0.373713906405576	0.359893758300133
0.403338898163606	0.390308662462662	0.356573705179283
0.397662771285476	0.38035180882841	0.354581673306773
0.399666110183639	0.381679389312977	0.354913678618858
0.398330550918197	0.377032857616993	0.354581673306773
0.397996661101836	0.378692333222702	0.353253652058433
0.40534223706177	0.383670760039827	0.360557768924303
0.401669449081803	0.375705277132426	0.350597609561753
0.398664440734558	0.380019913707269	0.355909694555113
0.39465776293823	0.376037172253568	0.355909694555113
0.400667779632721	0.377032857616993	0.353253652058433
0.395993322203673	0.372386325921009	0.355909694555113
0.392988313856427	0.373050116163292	0.346613545816733
0.393989983305509	0.372054430799867	0.347609561752988
0.390317195325543	0.371390640557584	0.345617529880478
0.393989983305509	0.368071689346167	0.349601593625498
0.390984974958264	0.369067374709592	0.346613545816733
0.397328881469115	0.381015599070694	0.346281540504648
0.392654424040067	0.37636906737471	0.350929614873838
0.407345575959933	0.382675074676402	0.357901726427623
0.409348914858097	0.381679389312977	0.364541832669323
0.417696160267112	0.386989711251245	0.364541832669323
0.421702838063439	0.395950879522071	0.371513944223108
0.420701168614357	0.397942250248921	0.379814077025232
0.412020033388982	0.410222369731165	0.368857901726428
0.406343906510851	0.39761035512778	0.365537848605578
0.401335559265442	0.385662130766678	0.357237715803453
0.387979966611018	0.37836043810156	0.343625498007968
0.386310517529215	0.370394955194159	0.342961487383798
0.381302170283806	0.373713906405576	0.348605577689243
0.386644407345576	0.370063060073017	0.346945551128818
0.384307178631052	0.3667441088616	0.355909694555113
0.384307178631052	0.367076003982741	0.351925630810093
0.37762938230384	0.374045801526718	0.351593625498008
0.381636060100167	0.369731164951875	0.333001328021248
0.380968280467446	0.362097577165616	0.342961487383798
0.395993322203673	0.362097577165616	0.342961487383798
0.4	0.372054430799867	0.348605577689243
0.402337228714524	0.381679389312977	0.357237715803453
0.400333889816361	0.383670760039827	0.363213811420983
0.405008347245409	0.385662130766678	0.357237715803453
0.40567612687813	0.387321606372386	0.362549800796813
0.401335559265442	0.384334550282111	0.363213811420983
0.404340567612688	0.38798539661467	0.356573705179283
0.397662771285476	0.382343179555261	0.354913678618858
0.398330550918197	0.371390640557584	0.341301460823373
0.39465776293823	0.374045801526718	0.350929614873838
0.401335559265442	0.369067374709592	0.353253652058433
0.398330550918197	0.377696647859276	0.358897742363878
0.398998330550918	0.381347494191835	0.356241699867198
0.404006677796327	0.383338864918686	0.358897742363878
0.404674457429048	0.37636906737471	0.359561752988048
0.405008347245409	0.382011284434119	0.359561752988048
0.407679465776294	0.383670760039827	0.360557768924303
0.403672787979967	0.381015599070694	0.358897742363878
0.407679465776294	0.386989711251245	0.364873837981408
0.398330550918197	0.382343179555261	0.356573705179283
0.393322203672788	0.384002655160969	0.357237715803453
0.395993322203673	0.379688018586127	0.355909694555113
0.386978297161937	0.371722535678726	0.350265604249668
0.378297161936561	0.371058745436442	0.337981407702523
0.378297161936561	0.368071689346167	0.342961487383798
0.381969949916528	0.356455360106206	0.333333333333333
0.386978297161937	0.360106206438765	0.342629482071713
0.393656093489149	0.367407899103883	0.353917662682603
0.389315525876461	0.379024228343843	0.353585657370518
0.380968280467446	0.372386325921009	0.348937583001328
0.378631051752922	0.368071689346167	0.329017264276228
0.376627712854758	0.349817457683372	0.336653386454183
0.376627712854758	0.35512777962164	0.340637450199203
0.381636060100167	0.359774311317624	0.340305444887118
0.381969949916528	0.358446730833057	0.342629482071713
0.381969949916528	0.366412213740458	0.346613545816733
0.384641068447412	0.364088947892466	0.348605577689243
0.385642737896494	0.368403584467308	0.354913678618858
0.381302170283806	0.372718221042151	0.347609561752988
0.369949916527546	0.365748423498175	0.341965471447543
0.371285475792988	0.35711915034849	0.329017264276228
0.376627712854758	0.354795884500498	0.331009296148738
0.382303839732888	0.353468304015931	0.339641434262948
0.393322203672788	0.366080318619316	0.349269588313413
0.4	0.375041486890143	0.360889774236388
0.400667779632721	0.384666445403253	0.367861885790173
0.401001669449082	0.387321606372386	0.371845949535193
0.403672787979967	0.385662130766678	0.355245683930943
0.393656093489149	0.376037172253568	0.355577689243028
0.39432387312187	0.36873547958845	0.347277556440903
0.395659432387312	0.367407899103883	0.350597609561753
0.39432387312187	0.36873547958845	0.348273572377158
0.393322203672788	0.3667441088616	0.339641434262948
0.395993322203673	0.371058745436442	0.345617529880478
0.393989983305509	0.371390640557584	0.342297476759628
0.391318864774624	0.367739794225025	0.338645418326693
0.397328881469115	0.369731164951875	0.344289508632138
0.4	0.370063060073017	0.348605577689243
0.392988313856427	0.368403584467308	0.340637450199203
0.378297161936561	0.366412213740458	0.336321381142098
0.374958263772955	0.361765682044474	0.329017264276228
0.370617696160267	0.350149352804514	0.317397078353254
0.371285475792988	0.348489877198805	0.327025232403718
0.385642737896494	0.354132094258214	0.338645418326693
0.390651085141903	0.364088947892466	0.348937583001328
0.393989983305509	0.370394955194159	0.360889774236388
0.384307178631052	0.381347494191835	0.354249667994688
0.376961602671119	0.371390640557584	0.344621513944223
0.362604340567613	0.363757052771324	0.335989375830013
0.362938230383973	0.357451045469632	0.322377158034529
0.34991652754591	0.345170925987388	0.322709163346614
0.354924874791319	0.337205443079987	0.324037184594954
0.36093489148581	0.334882177231995	0.327357237715803
0.360601001669449	0.343843345502821	0.330677290836653
0.359599332220367	0.348489877198805	0.333333333333333
0.36093489148581	0.348157982077663	0.336321381142098
0.368280467445743	0.351145038167939	0.335657370517928
0.370617696160267	0.360438101559907	0.333001328021248
0.372621035058431	0.351808828410222	0.343293492695883
0.376293823038397	0.361765682044474	0.346945551128818
0.371285475792988	0.365748423498175	0.338977423638778
0.374624373956594	0.361765682044474	0.337649402390438
0.370283806343907	0.358778625954198	0.332005312084993
0.382303839732888	0.350149352804514	0.329349269588313
0.382971619365609	0.363425157650183	0.349269588313413
0.390984974958264	0.36873547958845	0.349601593625498
0.394991652754591	0.372054430799867	0.353253652058433
0.398664440734558	0.379024228343843	0.357237715803453
0.398330550918197	0.379688018586127	0.348605577689243
0.394991652754591	0.372386325921009	0.355909694555113
0.393322203672788	0.377364752738135	0.349933598937583
0.396327212020033	0.378028542980418	0.354913678618858
0.399666110183639	0.375705277132426	0.354581673306773
0.401335559265442	0.377032857616993	0.350929614873838
0.405008347245409	0.375041486890143	0.360889774236388
0.404006677796327	0.379024228343843	0.357237715803453
0.405008347245409	0.382343179555261	0.359229747675963
0.40567612687813	0.384998340524394	0.361553784860558
0.402003338898164	0.380019913707269	0.358897742363878
0.406010016694491	0.382675074676402	0.353253652058433
0.404674457429048	0.384334550282111	0.365869853917663
0.404006677796327	0.38035180882841	0.360557768924303
0.395993322203673	0.387653501493528	0.358565737051793
0.393322203672788	0.379688018586127	0.354913678618858
0.390651085141903	0.372054430799867	0.347941567065073
0.386644407345576	0.379024228343843	0.350929614873838
0.393322203672788	0.36873547958845	0.351593625498008
0.385308848080134	0.373713906405576	0.355909694555113
0.386310517529215	0.373382011284434	0.357569721115538
0.39432387312187	0.375373382011284	0.357901726427623
0.4	0.377032857616993	0.367197875166003
0.399666110183639	0.377696647859276	0.360225763612218
0.404006677796327	0.390640557583804	0.369189907038513
0.400667779632721	0.387321606372386	0.365869853917663
0.394991652754591	0.382343179555261	0.355245683930943
0.390317195325543	0.381015599070694	0.352589641434263
0.398998330550918	0.377696647859276	0.348273572377158
0.390984974958264	0.372054430799867	0.354913678618858
0.383973288814691	0.375705277132426	0.346945551128818
0.386644407345576	0.368403584467308	0.340969455511288
0.382971619365609	0.368071689346167	0.346281540504648
0.384641068447412	0.362097577165616	0.335657370517928
0.389315525876461	0.367076003982741	0.340305444887118
0.391652754590985	0.365748423498175	0.341965471447543
0.399666110183639	0.3667441088616	0.345617529880478
0.390317195325543	0.368071689346167	0.347609561752988
0.38864774624374	0.36873547958845	0.340637450199203
0.392654424040067	0.365416528377033	0.329349269588313
0.386978297161937	0.359774311317624	0.338977423638778
0.389983305509182	0.355459674742781	0.343293492695883
0.395993322203673	0.362429472286757	0.352921646746348
0.394991652754591	0.375705277132426	0.347277556440903
0.4	0.375705277132426	0.346281540504648
0.397328881469115	0.374709591769001	0.347941567065073
0.394991652754591	0.36873547958845	0.341301460823373
0.386978297161937	0.368403584467308	0.343625498007968
0.392320534223706	0.372386325921009	0.339973439575033
0.386644407345576	0.3667441088616	0.341301460823373
0.385642737896494	0.366080318619316	0.336321381142098
0.38330550918197	0.366080318619316	0.346281540504648
0.389983305509182	0.366412213740458	0.343293492695883
0.387312186978297	0.366080318619316	0.344953519256308
0.378964941569282	0.365748423498175	0.345617529880478
0.370617696160267	0.360438101559907	0.332669322709163
0.370617696160267	0.35911052107534	0.331009296148738
0.373622704507513	0.358446730833057	0.334661354581673
0.376293823038397	0.361433786923332	0.342297476759628
0.378964941569282	0.35711915034849	0.339641434262948
0.380300500834725	0.358778625954198	0.337317397078353
0.380634390651085	0.36110189180219	0.337981407702523
0.385308848080134	0.360438101559907	0.341965471447543
0.390317195325543	0.372054430799867	0.356241699867198
0.395659432387312	0.374377696647859	0.365205843293493
0.397996661101836	0.380683703949552	0.353585657370518
0.399666110183639	0.372718221042151	0.353585657370518
0.401335559265442	0.382675074676402	0.356241699867198
0.395993322203673	0.375041486890143	0.350929614873838
0.405008347245409	0.382675074676402	0.357237715803453
0.402337228714524	0.383670760039827	0.359893758300133
0.402671118530885	0.385994025887819	0.360557768924303
0.398998330550918	0.385994025887819	0.364209827357238
0.398330550918197	0.389644872220378	0.355577689243028
0.4	0.379356123464985	0.359893758300133
0.395993322203673	0.375373382011284	0.347277556440903
0.388313856427379	0.372718221042151	0.341301460823373
0.380300500834725	0.365416528377033	0.333997343957503
0.380968280467446	0.359442416196482	0.334329349269588
0.377295492487479	0.360769996681049	0.336653386454183
0.379298831385643	0.356123464985065	0.335657370517928
0.378631051752922	0.362097577165616	0.341633466135458
0.377295492487479	0.359774311317624	0.344621513944223
0.377295492487479	0.363093262529041	0.337981407702523
0.373622704507513	0.365084633255891	0.338313413014608
0.368948247078464	0.356787255227348	0.334993359893758
0.37228714524207	0.356787255227348	0.331341301460823
0.3779632721202	0.364088947892466	0.349601593625498
0.39432387312187	0.367739794225025	0.352921646746348
0.390317195325543	0.369399269830734	0.364873837981408
0.391652754590985	0.384998340524394	0.365205843293493
0.396327212020033	0.380019913707269	0.363877822045153
0.38864774624374	0.380683703949552	0.361885790172643
0.396661101836394	0.382011284434119	0.369853917662683
0.403338898163606	0.38798539661467	0.366201859229748
0.408013355592654	0.394291403916362	0.367861885790173
0.408681135225376	0.391304347826087	0.368857901726428
0.406010016694491	0.385330235645536	0.366201859229748
0.401669449081803	0.394623299037504	0.365205843293493
0.399332220367279	0.387321606372386	0.358233731739708
0.39432387312187	0.382011284434119	0.356241699867198
0.382637729549249	0.384334550282111	0.355909694555113
0.393989983305509	0.37836043810156	0.353585657370518
0.40534223706177	0.376037172253568	0.358897742363878
0.406010016694491	0.380683703949552	0.365205843293493
0.41135225375626	0.389644872220378	0.377822045152722
0.415692821368948	0.39196813806837	0.379150066401062
0.414691151919866	0.398274145370063	0.366533864541833
0.414357262103506	0.394623299037504	0.378154050464807
0.428380634390651	0.400929306339197	0.379150066401062
0.432053422370618	0.399269830733488	0.392430278884462
0.431385642737896	0.414868901427149	0.396082337317397
0.442737896494157	0.416528377032858	0.399734395750332
0.434390651085142	0.426817125788251	0.405378486055777
0.433722871452421	0.424161964819117	0.400398406374502
0.429382303839733	0.421506803849983	0.395086321381142
0.430717863105175	0.41885164288085	0.395086321381142
0.424373956594324	0.419183538001991	0.387450199203187
0.428714524207012	0.415200796548291	0.392430278884462
0.421368948247078	0.416528377032858	0.389774236387782
0.409348914858097	0.411549950215732	0.389110225763612
0.406010016694491	0.411549950215732	0.388778220451527
0.406677796327212	0.400597411218055	0.384130146082337
0.409348914858097	0.404912047792897	0.389442231075697
0.408013355592654	0.406239628277464	0.387450199203187
0.419365609348915	0.407235313640889	0.397078353253652
0.427378964941569	0.409558579488882	0.401062416998672
0.42771285475793	0.416860272153999	0.400398406374502
0.430050083472454	0.423498174576834	0.403718459495352
0.421702838063439	0.423830069697975	0.401394422310757
0.416026711185309	0.422170594092267	0.401062416998672
0.417362270450751	0.416528377032858	0.400066401062417
0.42237061769616	0.426485230667109	0.410358565737052
0.427045075125209	0.423498174576834	0.414342629482072
0.427045075125209	0.428476601393959	0.421978751660027
0.412353923205342	0.434782608695652	0.423638778220452
0.394991652754591	0.4208430136077	0.409694555112882
0.385308848080134	0.411549950215732	0.392098273572377
0.367946577629382	0.396614669764354	0.376494023904382
0.357595993322204	0.383670760039827	0.362549800796813
0.35559265442404	0.365084633255891	0.356573705179283
0.371619365609349	0.365748423498175	0.355577689243028
0.382637729549249	0.370394955194159	0.370849933598938
0.409682804674457	0.384334550282111	0.393758300132802
0.43873121869783	0.408894789246598	0.429946879150066
0.476460767946578	0.446067042814471	0.459163346613546
0.491819699499165	0.475605708596084	0.474103585657371
0.498497495826377	0.487553932957186	0.47609561752988
0.497495826377296	0.49618320610687	0.470783532536521
0.500500834724541	0.487222037836044	0.457835325365206
0.498831385642738	0.486890142714902	0.463147410358566
0.48347245409015	0.475605708596084	0.465139442231076
0.492487479131886	0.4749419183538	0.460159362549801
0.491151919866444	0.479588450049784	0.449203187250996
0.475792988313856	0.476933289080651	0.442563081009296
0.454090150250417	0.458679057417856	0.401726427622842
0.43906510851419	0.432791237968802	0.378154050464807
0.440066777963272	0.410554264852307	0.354249667994688
0.430050083472454	0.396282774643213	0.357901726427623
0.443405676126878	0.399269830733488	0.375830013280212
0.453088480801336	0.413541320942582	0.386786188579017
0.460434056761269	0.424161964819117	0.395418326693227
0.478464106844741	0.431131762363093	0.396082337317397
0.492153589315526	0.436773979422503	0.418658698539177
0.503171953255426	0.454032525721872	0.441567065073041
0.531552587646077	0.479256554928643	0.47941567065073
0.551585976627713	0.502157318287421	0.507636122177955
0.558597662771286	0.531032193826751	0.527888446215139
0.553589315525876	0.546631264520412	0.544820717131474
0.543906510851419	0.55592432791238	0.542828685258964
0.528213689482471	0.540325257218719	0.517596281540505
0.506844741235392	0.521407235313641	0.485059760956175
0.487479131886477	0.504812479256555	0.472775564409031
0.46644407345576	0.477928974444076	0.461819389110226
0.470450751252087	0.465648854961832	0.448207171314741
0.479465776293823	0.46133421838699	0.433266932270916
0.479799666110184	0.454364420843014	0.436254980079681
0.48313856427379	0.468635911052108	0.443559096945551
0.50016694490818	0.471622967142383	0.448207171314741
0.509849749582638	0.471291072021241	0.461155378486056
0.508514190317195	0.493528045137736	0.473771580345286
0.506176961602671	0.497510786591437	0.469787516600266
0.484140233722871	0.488549618320611	0.446879150066401
0.470784641068447	0.483239296382343	0.436586985391766
0.445409015025042	0.456355791569864	0.411686586985392
0.424707846410684	0.44009293063392	0.404050464807437
0.407345575959933	0.417192167275141	0.392098273572377
0.4	0.405907733156323	0.382802124833997
0.384641068447412	0.398606040491205	0.366865869853918
0.365609348914858	0.382675074676402	0.350929614873838
0.364941569282137	0.36873547958845	0.332337317397078
0.362938230383973	0.35512777962164	0.322709163346614
0.363272120200334	0.348821772319947	0.314741035856574
0.381302170283806	0.353136408894789	0.325365205843293
0.39432387312187	0.3667441088616	0.337649402390438
0.409682804674457	0.373050116163292	0.355245683930943
0.418030050083472	0.397278460006638	0.370185922974768
0.43873121869783	0.398274145370063	0.378486055776892
0.445409015025042	0.423498174576834	0.392430278884462
0.442404006677796	0.426817125788251	0.397078353253652
0.431051752921536	0.435446398937936	0.397078353253652
0.407011686143573	0.428144706272818	0.370849933598938
0.381969949916528	0.406903418519748	0.361885790172643
0.351585976627713	0.381679389312977	0.326693227091633
0.317195325542571	0.354463989379356	0.296812749003984
0.273121869782972	0.320610687022901	0.259628154050465
0.237729549248748	0.278791901759044	0.226427622841965
0.20567612687813	0.241619648191172	0.196215139442231
0.190984974958264	0.20079654829074	0.164010624169987
0.185308848080134	0.186856953202788	0.158034528552457
0.180634390651085	0.173581148357119	0.168326693227092
0.2	0.181878526385662	0.183266932270916
0.227378964941569	0.205774975107866	0.205179282868526
0.25008347245409	0.21805509459011	0.221447543160691
0.281135225375626	0.243611018918022	0.235723771580345
0.308848080133556	0.273813474941918	0.277888446215139
0.336227045075125	0.29737802854298	0.300132802124834
0.352921535893155	0.321606372386326	0.319389110225764
0.352253756260434	0.340524394291404	0.316733067729084
0.318530884808013	0.33786923332227	0.293492695883134
0.27779632721202	0.313640889478925	0.258300132802125
0.227378964941569	0.265516096913375	0.196215139442231
0.177295492487479	0.216063723863259	0.155710491367862
0.147913188647746	0.16993030202456	0.125498007968127
0.121535893155259	0.138068370394955	0.108897742363878
0.110183639398998	0.128111516760704	0.104913678618858
0.107178631051753	0.109193494855626	0.102921646746348
0.110517529215359	0.1081978094922	0.0916334661354582
0.129215358931553	0.116495187520743	0.108565737051793
0.14457429048414	0.126120146033853	0.132470119521912
0.172954924874791	0.141055426485231	0.153054448871182
0.192654424040067	0.163624294722868	0.166998671978752
0.222704507512521	0.184533687354796	0.188911022576361
0.236393989983306	0.212744772651842	0.217795484727756
0.250751252086811	0.236309326252904	0.227755644090305
0.26644407345576	0.248589445735148	0.24734395750332
0.27212020033389	0.267839362761367	0.264276228419655
0.278464106844741	0.280783272485894	0.258300132802125
0.27212020033389	0.27215399933621	0.25265604249668
0.265442404006678	0.271158313972785	0.250996015936255
0.256761268781302	0.268171257882509	0.24535192563081
0.252420701168614	0.26053767009625	0.240371845949535
0.249415692821369	0.253567872552273	0.24203187250996
0.262103505843072	0.248589445735148	0.23339973439575
0.255091819699499	0.258878194490541	0.24203187250996
0.252086811352254	0.258214404248258	0.23605577689243
0.240400667779633	0.256223033521407	0.225099601593625
0.23338898163606	0.249253235977431	0.221447543160691
0.223038397328881	0.229339528708928	0.197875166002656
0.215358931552588	0.222701626286094	0.194555112881806
0.209682804674457	0.216727514105543	0.197543160690571
0.221368948247078	0.216727514105543	0.202191235059761
0.234724540901502	0.226352472618653	0.208499335989376
0.227378964941569	0.229339528708928	0.210491367861886
0.218363939899833	0.227016262860936	0.205511288180611
0.211686143572621	0.220710255559243	0.197543160690571
0.210684474123539	0.221374045801527	0.204183266932271
0.214691151919866	0.216395618984401	0.200531208499336
0.215692821368948	0.217723199468968	0.202191235059761
0.216026711185309	0.223033521407235	0.206507304116866
0.223038397328881	0.228343843345503	0.223439575033201
0.241068447412354	0.237305011616329	0.242363877822045
0.26110183639399	0.253235977431132	0.257636122177955
0.277462437395659	0.274477265184202	0.290504648074369
0.290818030050083	0.292399601725855	0.295152722443559
0.290150250417362	0.306007301692665	0.312416998671979
0.292821368948247	0.317291735811484	0.315405046480744
0.283806343906511	0.322933952870893	0.324369189907039
0.288480801335559	0.323929638234318	0.334661354581673
0.28347245409015	0.321606372386326	0.338645418326693
0.28914858096828	0.315964155326917	0.341965471447543
0.298831385642738	0.319946896780617	0.330013280212483
0.310517529215359	0.330567540657152	0.342961487383798
0.322537562604341	0.337537338201128	0.351925630810093
0.337228714524207	0.351808828410222	0.352257636122178
0.35025041736227	0.35711915034849	0.347941567065073
0.356260434056761	0.363093262529041	0.353585657370518
0.363272120200334	0.370063060073017	0.359229747675963
0.381969949916528	0.372054430799867	0.358233731739708
0.393656093489149	0.384998340524394	0.367529880478088
0.401335559265442	0.39196813806837	0.365205843293493
0.410016694490818	0.400597411218055	0.375498007968127
0.412020033388982	0.404248257550614	0.380810092961487
0.417362270450751	0.411549950215732	0.389110225763612
0.413021702838063	0.41121805509459	0.387118193891102
0.415025041736227	0.410886159973448	0.386786188579017
0.415358931552588	0.409890474610023	0.385126162018592
0.429048414023372	0.420511118486558	0.393758300132802
0.430717863105175	0.418519747759708	0.403718459495352
0.430050083472454	0.422502489213409	0.409030544488712
0.434724540901503	0.439097245270495	0.414010624169987
0.437395659432387	0.433123133089944	0.416334661354582
0.436393989983306	0.429804181878526	0.423638778220452
0.440734557595993	0.441752406239628	0.419654714475432
0.436727879799666	0.436110189180219	0.417330677290837
0.432053422370618	0.43445071357451	0.410690571049137
0.427378964941569	0.427812811151676	0.408366533864542
0.432053422370618	0.432791237968802	0.410690571049137
0.437061769616027	0.425821440424826	0.417330677290837
0.446076794657763	0.439097245270495	0.428618857901726
0.448747913188648	0.446730833056754	0.436586985391766
0.455091819699499	0.455028211085297	0.436254980079681
0.449415692821369	0.457019581812147	0.438911022576361
0.448080133555927	0.459674742781281	0.441235059760956
0.45008347245409	0.459674742781281	0.442231075697211
0.445075125208681	0.454364420843014	0.445883134130146
0.45008347245409	0.459342847660139	0.446879150066401
0.451085141903172	0.456023896448722	0.456839309428951
0.459432387312187	0.464653169598407	0.466799468791501
0.463772954924875	0.473614337869233	0.473771580345286
0.461769616026711	0.476269498838367	0.469787516600266
0.458096828046745	0.477265184201792	0.466135458167331
0.458764607679466	0.477265184201792	0.459495351925631
0.467111853088481	0.472618652505808	0.473439575033201
0.478464106844741	0.480584135413209	0.474103585657371
0.490818030050083	0.48456687686691	0.47675962815405
0.496494156928214	0.49419183538002	0.48539176626826
0.506176961602671	0.498838367076004	0.484395750332005
0.510517529215359	0.505476269498838	0.495019920318725
0.523539232053422	0.520743445071358	0.50132802124834
0.526210350584307	0.521075340192499	0.502988047808765
0.52787979966611	0.5250580816462	0.49800796812749
0.520534223706177	0.524062396282775	0.50132802124834
0.514858096828047	0.518088284102224	0.498339973439575
0.513856427378965	0.516760703617657	0.4933598937583
0.524207011686144	0.520079654829074	0.50597609561753
0.531552587646077	0.531032193826751	0.51460823373174
0.544908180300501	0.536342515765018	0.526892430278884
0.548580968280467	0.546631264520412	0.528552456839309
0.566944908180301	0.545967474278128	0.533864541832669
0.571619365609349	0.557583803518088	0.541500664010624
0.57195325542571	0.564553601062064	0.547808764940239
0.565609348914858	0.570859608363757	0.537848605577689
0.568948247078464	0.566544971788915	0.51792828685259
0.552253756260434	0.551277796216396	0.50863213811421
0.537228714524207	0.540325257218719	0.504316069057105
0.537228714524207	0.524726186525058	0.491035856573705
0.512520868113522	0.518420179223365	0.473439575033201
0.498497495826377	0.505144374377697	0.459495351925631
0.48347245409015	0.493196150016595	0.454515272244356
0.470784641068447	0.482907401261201	0.452523240371846
[truncated: 1,703 more rows]
