# Supplementary material for: Neural network-based Bluetooth synchronization of multiple wearable devices
Source: Nat Commun. 2023 Jul 25;14:4472. doi: 10.1038/s41467-023-40114-2 (PMC10368670; doi:10.1038/s41467-023-40114-2)
Supplement: Supplementary file 6 — Source Data [file 41467_2023_40114_MOESM6_ESM.zip › Data/Figure_4e.csv]

Average Synchronization Error(ms)
0
0
0.5
-0.01
0
0.5
-0.01
0.5
-0.01
0.5
0
0.5
-0.01
0
0.5
-0.01
-1
0.5
0.5
-0.01
0
-1
-0.01
-0.01
-0.01
-0.01
-0.01
-0.01
0
-0.01
0
0
-0.01
-0.01
0.5
0.5
0
0
0
-1
-0.01
-0.01
-0.01
0
0
0
0
-0.25
0
0
-0.5
0
0
0
0
0
0
0
-0.25
0
0
0
-0.5
-0.5
0
-0.5
0
0
0
-0.5
-1
0
-0.5
0
0
-0.5
0
0
0
0
0
0
0
0
-1
0
0
0
-0.5
0
0
0
-0.01
0
0
0
0
-0.01
0
-1
