# Supplementary material for: Neural network-based Bluetooth synchronization of multiple wearable devices
Source: Nat Commun. 2023 Jul 25;14:4472. doi: 10.1038/s41467-023-40114-2 (PMC10368670; doi:10.1038/s41467-023-40114-2)
Supplement: Supplementary file 6 — Source Data [file 41467_2023_40114_MOESM6_ESM.zip › Data/Figure_4f.csv]

Synchronization Evaluation
Trials	KiDs_2	Trials	KiDs_3	Trials	KiDs_4
1	0	1	0	1	0
2	0	2	0	2	1
3	0	3	0	3	0
4	0	4	0	4	0
5	0	5	0	5	0
6	1	6	0	6	0
7	0	7	0	7	0
8	0	8	0	8	0
9	0	9	0	9	0
10	0	10	0	10	0
11	0	11	0	11	0
12	0	12	0	12	0
13	0	13	0	13	0
14	0	14	0	14	0
15	0	15	0	15	0
16	0	16	0	16	0
17	0	17	0	17	0
18	0	18	0	18	0
19	0	19	0	19	0
20	0	20	0	20	0
21	0	21	0	21	0
22	0	22	0	22	0
23	0	23	0	23	0
24	0	24	0	24	0
25	0	25	0	25	0
26	0	26	0	26	0
27	0	27	0	27	0
28	0	28	0	28	0
29	0	29	0	29	0
30	0	30	0	30	0
31	0	31	0	31	0
32	0	32	0	32	0
33	0	33	1	33	0
34	0	34	0	34	0
35	0	35	0	35	0
36	0	36	0	36	0
37	0	37	0	37	0
38	0	38	0	38	0
39	0	39	0	39	0
40	0	40	0	40	0
41	0	41	0	41	0
42	0	42	0	42	0
43	0	43	0	43	1
44	0	44	0	44	0
45	0	45	0	45	0
46	0	46	0	46	0
47	0	47	0	47	0
48	1	48	0	48	0
49	0	49	0	49	0
50	0	50	0	50	0
51	0	51	0	51	0
52	0	52	0	52	0
53	0	53	0	53	0
54	0	54	0	54	0
55	0	55	1	55	0
56	0	56	0	56	1
57	0	57	0	57	0
58	0	58	0	58	0
59	0	59	0	59	0
60	0	60	0	60	0
61	0	61	0	61	0
62	0	62	0	62	0
63	0	63	0	63	0
64	0	64	0	64	0
65	0	65	1	65	0
66	0	66	0	66	0
67	0	67	0	67	0
68	0	68	0	68	0
69	0	69	0	69	0
70	0	70	0	70	0
71	0	71	0	71	0
72	0	72	1	72	0
73	0	73	0	73	0
74	0	74	0	74	0
75	0	75	0	75	0
76	0	76	0	76	0
77	0	77	0	77	0
78	0	78	0	78	0
79	0	79	0	79	0
80	0	80	0	80	0
81	0	81	0	81	0
82	0	82	0	82	0
83	0	83	0	83	0
84	0	84	0	84	0
85	0	85	0	85	0
86	0	86	0	86	0
87	1	87	0	87	0
88	0	88	0	88	0
89	0	89	0	89	0
90	0	90	0	90	0
91	0	91	0	91	0
92	0	92	0	92	0
93	0	93	0	93	0
94	0	94	0	94	0
95	0	95	0	95	0
96	0	96	0	96	0
97	0	97	0	97	0
98	0	98	0	98	0
99	2	99	2	99	2
100	2	100	2	100	2
101	0	101	0	101	0
102	0	102	0	102	0
103	0	103	0	103	0
104	0	104	0	104	0
105	0	105	0	105	0
106	0	106	0	106	0
107	0	107	0	107	0
108	0	108	1	108	0
109	0	109	0	109	0
110	0	110	0	110	0
111	0	111	0	111	0
112	0	112	0	112	1
113	0	113	0	113	0
114	0	114	0	114	0
115	0	115	0	115	0
116	0	116	0	116	0
117	0	117	0	117	0
118	0	118	0	118	0
119	0	119	0	119	0
120	0	120	0	120	0
121	0	121	0	121	0
122	0	122	0	122	0
123	0	123	0	123	2
124	0	124	0	124	0
125	0	125	0	125	0
126	0	126	0	126	0
127	0	127	0	127	0
128	0	128	0	128	0
129	1	129	0	129	0
130	0	130	0	130	0
131	0	131	0	131	0
132	0	132	0	132	0
133	0	133	0	133	0
134	0	134	0	134	0
135	0	135	0	135	0
136	0	136	0	136	0
137	0	137	1	137	0
138	0	138	0	138	0
139	0	139	0	139	0
140	0	140	0	140	0
141	0	141	0	141	0
142	0	142	0	142	1
143	0	143	0	143	0
144	0	144	0	144	0
145	0	145	0	145	0
146	0	146	0	146	0
147	0	147	0	147	0
148	0	148	0	148	0
149	0	149	0	149	0
150	0	150	0	150	0
151	0	151	1	151	1
152	0	0	0	0	0
153	0	0	0	0	0
154	0	0	0	0	0
155	1	0	0	0	0
156	0	0	0	0	0
157	0	0	0	0	0
158	0	0	0	0	0
159	0	0	0	0	0
160	0	0	0	0	0
161	0	0	0	0	0
162	0	0	0	0	0
163	0	0	0	0	0
164	0	0	0	0	0
165	0	0	0	0	0
166	0	0	0	0	0
167	0	0	0	0	0
168	0	0	0	0	0
169	0	0	0	0	0
170	0	0	0	0	0
171	0	0	0	0	0
172	0	0	0	0	0
173	0	0	0	0	0
174	0	0	0	0	0
175	0	0	0	0	0
176	1	0	0	0	0
177	0	0	0	0	0
178	0	0	0	0	0
179	0	0	0	0	0
180	0	0	0	0	0
181	0	0	0	0	0
182	0	0	0	0	0
183	0	0	0	0	0
184	0	0	0	0	0
185	0	0	0	0	0
186	0	0	0	0	0
187	0	0	0	0	0
188	0	0	0	0	0
189	0	0	0	0	0
190	0	0	0	0	0
191	0	0	0	0	0
192	0	0	0	0	0
193	0	0	0	0	0
194	0	0	0	0	0
195	0	0	0	0	0
196	0	0	0	0	0
197	0	0	0	0	0
198	0	0	0	0	0
199	0	0	0	0	0
200	0	0	0	0	0
