# Supplementary material for: Neural network-based Bluetooth synchronization of multiple wearable devices
Source: Nat Commun. 2023 Jul 25;14:4472. doi: 10.1038/s41467-023-40114-2 (PMC10368670; doi:10.1038/s41467-023-40114-2)
Supplement: Supplementary file 6 — Source Data [file 41467_2023_40114_MOESM6_ESM.zip › Data/Figure_4g.csv]

Battery Drain Time (min)
KID_1	KID_2	KID_3	KID_4
153	149	161	149
144	147	150	155
150	154	156	157
150	158	158	163
148	158	157	151
147	158	156	150
148	148	154	158
150	154	157	150
153	159	161	164
144	147	158	152
151	159	162	158
149	159	151	161
153	148	156	161
145	146	151	156
146	153	157	160
144	158	158	163
149	153	151	162
151	152	160	151
146	153	155	157
146	147	161	161
147	147	153	151
148	159	150	160
151	155	152	156
149	149	151	157
147	159	162	152
153	146	150	149
153	152	151	153
150	157	150	163
145	150	152	156
150	151	150	152
147	153	158	160
153	159	156	160
146	157	153	148
151	146	152	162
149	149	151	161
145	151	154	153
150	159	150	159
144	152	157	153
145	149	156	163
144	155	154	153
152	153	159	151
152	159	160	160
145	160	153	156
148	158	156	158
145	156	155	163
149	157	154	153
153	159	160	149
146	146	162	161
153	150	158	154
147	145	152	157
146	158	151	151
150	153	157	149
153	151	154	150
150	149	153	161
144	154	157	153
147	150	152	154
145	146	158	158
146	146	150	161
144	146	150	160
153	152	153	154
151	147	151	151
147	152	161	158
152	159	161	148
151	151	155	153
150	147	152	158
147	154	155	157
147	159	155	153
144	151	159	164
147	146	155	150
149	147	162	160
148	146	161	151
150	157	162	155
149	152	154	161
152	156	153	154
144	156	161	149
148	154	152	157
149	155	151	152
145	159	156	150
150	156	161	159
144	159	155	156
149	152	152	151
152	147	151	150
148	146	162	151
148	156	157	150
145	150	154	153
144	156	158	163
151	155	160	157
151	153	154	152
146	156	159	155
145	153	152	159
147	153	162	157
152	153	159	158
152	160	152	162
150	151	155	154
153	147	158	160
153	149	162	151
145	156	156	149
150	158	158	153
148	161	158	161
144	148	162	154
152	157	151	164
148	154	155	158
151	151	154	153
144	153	159	163
146	153	161	162
150	155	156	162
145	157	160	152
150	150	154	153
147	146	157	160
151	158	155	159
150	151	161	156
147	157	158	163
147	148	160	156
147	147	151	164
153	159	153	156
148	159	159	156
148	161	152	160
148	159	150	154
153	146	155	155
146	154	162	150
152	161	153	160
144	153	157	157
147	159	154	158
151	146	150	161
147	161	156	152
150	160	160	162
148	154	153	162
144	152	150	153
149	150	153	160
150	157	158	153
150	145	154	152
147	151	158	151
148	160	150	159
151	154	159	157
152	153	155	161
144	153	150	152
144	150	155	151
150	160	159	155
151	161	161	156
153	153	162	161
145	161	162	150
147	152	161	149
150	152	161	158
147	148	160	148
152	148	157	150
146	158	155	159
145	157	151	156
150	153	158	157
146	158	161	161
152	153	153	161
