# Supplementary material for: Neural network-based Bluetooth synchronization of multiple wearable devices
Source: Nat Commun. 2023 Jul 25;14:4472. doi: 10.1038/s41467-023-40114-2 (PMC10368670; doi:10.1038/s41467-023-40114-2)
Supplement: Supplementary file 6 — Source Data [file 41467_2023_40114_MOESM6_ESM.zip › Data/Figure_5c.csv]

Sample	Acceleration Profile
	KID_1	KID_2	KID_3	KID_4
1	0	0	0	0
2	-6656	2760	-1060	568
3	-6776	2776	-984	576
4	-6800	2700	-936	672
5	-6912	2744	-864	708
6	-6868	2740	-808	772
7	-6944	2744	-852	748
8	-6908	2820	-820	764
9	-6824	2804	-820	952
10	-6804	2824	-724	964
11	-6784	2856	-660	1056
12	-6748	2876	-664	1108
13	-6740	2896	-572	1096
14	-6656	2844	-636	1096
15	-6488	2828	-692	1048
16	-6408	2840	-668	1008
17	-6416	2828	-596	1052
18	-6452	2796	-600	1064
19	-6424	2776	-732	1012
20	-6492	2792	-704	976
21	-6540	2644	-832	872
22	-6616	2528	-892	808
23	-6684	2520	-972	728
24	-6744	2532	-988	580
25	-6744	2448	-1124	508
26	-6732	2564	-1168	488
27	-6668	2528	-1232	456
28	-6628	2568	-1204	604
29	-6768	2556	-1064	772
30	-6948	2628	-952	680
31	-6984	2636	-920	764
32	-6792	2624	-832	776
33	-6788	2784	-888	812
34	-6796	2876	-780	900
35	-6768	2876	-812	940
36	-6748	2864	-736	1000
37	-6704	2880	-752	984
38	-6708	2888	-736	880
39	-6676	2840	-688	892
40	-6624	2864	-644	860
41	-6656	2900	-700	1016
42	-6752	2912	-660	972
43	-6748	2784	-688	912
44	-6800	2724	-792	796
45	-6836	2772	-844	708
46	-6776	2772	-876	708
47	-6848	2772	-888	692
48	-6844	2768	-920	680
49	-6848	2772	-900	732
50	-6880	2704	-864	784
51	-6824	2672	-948	824
52	-6732	2772	-944	732
53	-6780	2796	-812	888
54	-6768	2828	-752	972
55	-6692	2788	-744	988
56	-6584	2812	-700	984
57	-6552	2848	-736	1044
58	-6596	2852	-740	1000
59	-6580	2888	-636	1040
60	-6420	2932	-724	896
61	-6364	2836	-784	952
62	-6404	2868	-728	904
63	-6468	2812	-680	884
64	-6460	2836	-704	956
65	-6512	2784	-652	908
66	-6596	2684	-772	864
67	-6692	2696	-804	836
68	-6688	2664	-808	816
69	-6952	2756	-720	784
70	-6924	2772	-776	872
71	-6884	2700	-836	872
72	-6944	2744	-632	940
73	-6932	2868	-724	1000
74	-6828	2880	-704	1052
75	-6800	2904	-588	1072
76	-6804	3008	-492	1232
77	-6780	3096	-408	1312
78	-6732	3112	-384	1344
79	-6600	2984	-392	1384
80	-6588	2996	-400	1272
81	-6552	2916	-528	1084
82	-6640	2832	-808	952
83	-6688	2564	-976	692
84	-6900	2424	-1120	580
85	-6924	2304	-1288	452
86	-6984	2300	-1364	248
87	-7048	2304	-1392	304
88	-7128	2244	-1404	324
89	-7100	2344	-1340	432
90	-7084	2320	-1368	304
91	-7000	2348	-1416	216
92	-6988	2360	-1444	272
93	-7060	2496	-1292	432
94	-6960	2436	-1192	548
95	-6960	2628	-1072	644
96	-6888	2540	-1008	716
97	-6828	2716	-920	716
98	-6752	2736	-872	752
99	-6700	2872	-860	788
100	-6648	2840	-804	908
101	-6736	2924	-696	988
102	-6696	2868	-640	952
103	-6632	2832	-760	828
104	-6684	2788	-712	832
105	-6656	2832	-716	864
106	-6684	2800	-748	800
107	-6640	2720	-828	800
108	-6688	2788	-748	844
109	-6680	2796	-780	872
110	-6696	2744	-860	832
111	-6652	2684	-832	820
112	-6748	2788	-924	828
113	-6728	2744	-796	900
114	-6748	2684	-784	908
115	-6672	2736	-800	976
116	-6652	2764	-796	956
117	-6676	2732	-796	924
118	-6636	2804	-724	972
119	-6640	2700	-900	816
120	-6620	2604	-1052	728
121	-6632	2568	-1152	644
122	-6636	2644	-1144	596
123	-6604	2648	-1020	584
124	-6588	2584	-948	692
125	-6676	2580	-888	708
126	-6648	2704	-924	672
127	-6640	2620	-948	648
128	-6608	2648	-992	640
129	-6644	2720	-1064	596
130	-6676	2728	-936	696
131	-6692	2676	-860	740
132	-6768	2692	-876	736
133	-6752	2668	-904	744
134	-6740	2788	-820	788
135	-6804	2772	-800	900
136	-6776	2832	-748	964
137	-6860	2808	-724	1020
138	-6864	2740	-740	1000
139	-6884	2844	-896	960
140	-7032	2736	-784	992
141	-7040	2772	-796	932
142	-7084	2736	-760	968
143	-7116	2740	-868	956
144	-7072	2796	-736	948
145	-7056	2704	-704	964
146	-7088	2692	-832	924
147	-6980	2832	-868	932
148	-6948	2768	-848	880
149	-6980	2808	-812	948
150	-6844	2784	-776	1012
151	-6784	2820	-804	996
152	-6876	2744	-692	1004
153	-6780	2844	-728	952
154	-6684	2828	-740	908
155	-6668	2788	-696	916
156	-6572	2780	-816	720
157	-6520	2772	-920	720
158	-6620	2780	-884	792
159	-6624	2752	-908	772
160	-6640	2728	-984	708
161	-6696	2596	-1064	712
162	-6776	2464	-1116	620
163	-6796	2416	-1164	560
164	-6800	2452	-1216	524
165	-6896	2404	-1272	464
166	-6772	2492	-1268	428
167	-6852	2548	-1200	468
168	-6876	2628	-1188	508
169	-6876	2540	-1024	732
170	-6876	2628	-1008	696
171	-6760	2696	-928	804
172	-6728	2812	-944	888
173	-6692	2820	-800	832
174	-6704	2800	-808	860
175	-6688	2800	-740	868
176	-6640	2852	-820	784
177	-6624	2900	-820	688
178	-6616	2860	-788	768
179	-6592	2768	-716	708
180	-6584	2860	-840	648
181	-6664	2848	-808	704
182	-6608	2800	-856	684
183	-6692	2756	-856	716
184	-6588	2704	-924	616
185	-6584	2660	-988	588
186	-6520	2768	-1068	576
187	-6564	2768	-884	640
188	-6584	2804	-928	832
189	-6520	2772	-868	868
190	-6576	2768	-936	788
191	-6528	2688	-980	764
192	-6544	2632	-988	856
193	-6576	2656	-1068	840
194	-6652	2608	-1024	716
195	-6720	2496	-1092	612
196	-6744	2424	-1244	516
197	-6784	2532	-1268	388
198	-6812	2424	-1276	420
199	-6932	2492	-1188	460
200	-6904	2420	-1068	504
201	-6884	2556	-1108	508
202	-6840	2564	-1076	632
203	-6952	2624	-1072	636
204	-6856	2652	-936	764
205	-6932	2696	-876	832
206	-6880	2724	-860	808
207	-6860	2780	-888	860
208	-6828	2780	-812	880
209	-6828	2776	-748	1044
210	-6804	2904	-696	948
211	-6828	2880	-584	1096
212	-6776	2900	-580	1184
213	-6820	2864	-664	1088
214	-6820	2940	-696	1092
215	-6872	2796	-660	1004
216	-6904	2752	-720	940
217	-6872	2640	-984	772
218	-6920	2656	-1148	600
219	-7052	2488	-1256	504
220	-6948	2508	-1288	500
221	-6904	2420	-1304	432
222	-6976	2516	-1192	536
223	-6904	2564	-1144	568
224	-6952	2504	-1024	692
225	-6924	2524	-1024	640
226	-6936	2548	-1084	696
227	-6928	2456	-1044	712
228	-6912	2528	-1068	712
229	-6848	2564	-1096	640
230	-6768	2560	-960	696
231	-6840	2664	-992	800
232	-6956	2620	-956	884
233	-6936	2644	-924	912
234	-6780	2660	-748	924
235	-6740	2744	-768	968
236	-6752	2764	-776	1108
237	-6696	2828	-600	980
238	-6792	2788	-700	1072
239	-6796	2888	-616	1080
240	-6744	2880	-664	1076
241	-6828	2888	-688	1076
242	-6776	2896	-656	1096
243	-6776	2880	-700	980
244	-6752	2900	-672	1056
245	-6776	2896	-684	1008
246	-6812	2924	-632	964
247	-6828	2880	-684	1044
248	-6804	2720	-752	896
249	-6860	2696	-920	844
250	-6920	2548	-1128	552
251	-6892	2416	-1320	448
252	-6944	2404	-1416	276
253	-7032	2416	-1384	452
254	-7088	2448	-1200	580
255	-7056	2400	-1116	692
256	-7000	2412	-1080	816
257	-7036	2376	-1068	732
258	-7024	2432	-1148	716
259	-6932	2352	-1124	628
260	-7020	2424	-1212	680
261	-6992	2400	-1300	560
262	-6972	2344	-1260	624
263	-7000	2388	-1184	628
264	-6948	2424	-1148	708
265	-6932	2460	-1084	628
266	-6976	2508	-1140	632
267	-7024	2472	-1064	556
268	-7044	2552	-1068	644
269	-6984	2484	-1068	688
270	-7040	2464	-980	612
271	-7100	2528	-1052	588
272	-7108	2608	-1108	624
273	-7152	2700	-1064	620
274	-7300	2636	-1016	560
275	-7040	2652	-928	716
276	-6892	2832	-968	732
277	-7192	2824	-828	892
278	-7144	2836	-624	1092
279	-7092	2888	-696	1080
280	-6900	2916	-668	1108
281	-6892	2908	-684	1100
282	-6800	2988	-696	1160
283	-6772	2940	-596	1136
284	-6688	3044	-496	1172
285	-6768	3004	-576	1220
286	-6732	2992	-496	1204
287	-6656	3008	-488	1160
288	-6704	3076	-400	1280
289	-6636	3004	-468	1276
290	-6644	2996	-488	1232
291	-6620	2988	-636	1144
292	-6616	3072	-568	1168
293	-6584	3032	-564	1252
294	-6572	2940	-632	1088
295	-6528	3008	-564	1236
296	-6612	2920	-588	1200
297	-6560	3032	-668	1212
298	-6628	2948	-712	1096
299	-6720	2900	-720	1008
300	-6680	2844	-840	1044
301	-6620	2812	-852	876
302	-6576	2800	-1124	824
303	-6696	2856	-972	864
304	-6768	2848	-948	900
305	-6692	2780	-928	824
306	-6828	2768	-868	844
307	-6800	2784	-916	800
308	-6860	2764	-920	704
309	-6832	2696	-928	672
310	-6808	2700	-1092	612
311	-6868	2800	-1148	568
312	-6972	2712	-1136	580
313	-6896	2608	-1204	516
314	-7052	2584	-1196	532
315	-7024	2660	-1212	532
316	-7116	2592	-1280	520
317	-7060	2516	-1220	460
318	-6996	2532	-1336	504
319	-7032	2532	-1348	444
320	-6928	2532	-1236	484
321	-6980	2528	-1300	452
322	-6904	2632	-1232	508
323	-6924	2572	-1160	488
324	-6872	2604	-1160	584
325	-6792	2568	-1116	540
326	-6700	2616	-1176	464
327	-6592	2624	-1180	412
328	-6596	2692	-1060	492
329	-6500	2708	-968	460
330	-6432	2736	-1012	592
331	-6360	2804	-916	604
332	-6320	2828	-796	688
333	-6336	2868	-712	768
334	-6292	2892	-656	872
335	-6260	3024	-552	964
336	-6304	2972	-540	920
337	-6244	3060	-468	1072
338	-6276	3016	-432	1072
339	-6244	2980	-436	1116
340	-6240	3080	-332	1204
341	-6324	3008	-352	1312
342	-6364	2980	-364	1328
343	-6372	2912	-308	1332
344	-6404	2996	-424	1304
345	-6440	2920	-384	1336
346	-6516	2920	-492	1396
347	-6544	2896	-600	1296
348	-6572	2844	-556	1276
349	-6596	2828	-692	1276
350	-6672	2768	-792	1168
351	-6840	2704	-776	1168
352	-6804	2648	-832	1096
353	-6960	2556	-1000	1032
354	-7004	2592	-908	932
355	-7084	2512	-980	896
356	-7136	2496	-1008	828
357	-7120	2352	-1136	708
358	-7184	2380	-1188	684
359	-7192	2404	-1224	608
360	-7316	2404	-1188	524
361	-7388	2432	-1272	648
362	-7344	2424	-1160	552
363	-7304	2400	-1200	600
364	-7304	2492	-1140	548
365	-7512	2424	-1108	660
366	-7404	2556	-1076	608
367	-7340	2688	-1032	732
368	-7308	2552	-1080	648
369	-7308	2620	-1052	732
370	-7240	2700	-1032	676
371	-7180	2752	-972	784
372	-7200	2804	-948	828
373	-7352	2864	-896	856
374	-7252	2824	-888	904
375	-7256	2840	-924	888
376	-7252	2760	-924	760
377	-7184	2824	-948	720
378	-7184	2776	-988	752
379	-7128	2728	-908	776
380	-7188	2732	-944	780
381	-7104	2804	-904	820
382	-7032	2736	-932	796
383	-6996	2760	-944	796
384	-6964	2776	-948	864
385	-6840	2820	-832	888
386	-6820	2856	-832	888
387	-6692	2956	-840	960
388	-6680	2948	-740	972
389	-6628	3028	-620	1064
390	-6464	3036	-520	1096
391	-6400	3072	-620	1148
392	-6364	3148	-452	1212
393	-6320	3128	-536	1292
394	-6256	3096	-500	1212
395	-6296	3112	-468	1196
396	-6332	3080	-664	1024
397	-6272	3028	-720	936
398	-6192	3036	-756	916
399	-6212	3016	-740	948
400	-6276	3004	-820	864
401	-6332	2920	-872	776
402	-6276	2940	-1004	684
403	-6352	2808	-1068	628
404	-6404	2864	-1084	604
405	-6400	2876	-1092	544
406	-6364	2852	-1004	624
407	-6424	2828	-992	628
408	-6452	2876	-952	660
409	-6388	2896	-1020	676
410	-6444	2864	-916	736
411	-6400	2944	-984	684
412	-6472	2936	-916	712
413	-6420	2940	-820	704
414	-6404	2912	-936	732
415	-6344	2912	-912	792
416	-6428	2932	-876	736
417	-6436	2916	-832	744
418	-6524	2968	-780	812
419	-6556	2968	-832	832
420	-6584	2948	-752	832
421	-6556	3004	-692	828
422	-6588	2896	-756	848
423	-6620	2908	-780	860
424	-6644	2924	-732	848
425	-6632	2960	-768	864
426	-6700	2972	-748	904
427	-6732	2928	-704	936
428	-6776	2912	-660	1060
429	-6728	2948	-720	1032
430	-6784	2896	-760	1024
431	-6804	2964	-820	1032
432	-6844	2968	-792	960
433	-6836	2868	-768	984
434	-6848	2980	-796	940
435	-6872	2904	-768	1016
436	-6952	2876	-848	968
437	-6948	2812	-908	908
438	-6948	2744	-912	856
439	-7004	2752	-904	916
440	-7108	2708	-1000	868
441	-7116	2604	-1108	828
442	-7188	2540	-1268	556
443	-7260	2420	-1372	392
444	-7220	2428	-1528	360
445	-7192	2416	-1520	332
446	-7200	2420	-1364	420
447	-7292	2424	-1368	444
448	-7292	2400	-1316	524
449	-7224	2412	-1368	476
450	-7208	2440	-1292	600
451	-7160	2480	-1324	428
452	-7100	2524	-1276	540
453	-7068	2484	-1268	548
454	-7080	2524	-1280	556
455	-7096	2532	-1208	496
456	-7096	2520	-1220	544
457	-7140	2532	-1136	552
458	-7024	2556	-1156	548
459	-7012	2624	-1068	596
460	-6972	2644	-992	616
461	-6916	2740	-968	660
462	-6800	2772	-1044	672
463	-6852	2728	-956	632
464	-6736	2880	-976	732
465	-6744	2848	-932	688
466	-6708	2828	-864	708
467	-6668	2864	-912	768
468	-6696	2876	-912	772
469	-6832	2820	-936	796
470	-6728	2848	-964	776
471	-6672	2804	-1024	732
472	-6580	2796	-948	784
473	-6684	2804	-936	788
474	-6668	2824	-892	820
475	-6656	2848	-820	864
476	-6696	2828	-904	848
477	-6704	2764	-848	876
478	-6712	2756	-872	896
479	-6700	2828	-832	904
480	-6656	2868	-828	964
481	-6688	2932	-772	1052
482	-6596	3004	-736	1060
483	-6604	3024	-692	1028
484	-6604	3092	-640	1092
485	-6468	3100	-636	1104
486	-6436	3188	-616	1188
487	-6468	3092	-660	1112
488	-6472	3024	-700	1060
489	-6524	3048	-896	908
490	-6612	2936	-872	896
491	-6700	2920	-900	760
492	-6684	2800	-968	764
493	-6748	2796	-1124	648
494	-6676	2692	-1272	476
495	-6788	2616	-1248	460
496	-6716	2628	-1260	424
497	-6776	2652	-1276	416
498	-6768	2668	-1264	424
499	-6712	2664	-1264	420
500	-6704	2592	-1356	456
501	-6872	2648	-1308	448
502	-6748	2648	-1296	456
503	-6688	2580	-1188	492
504	-6780	2688	-1208	464
505	-6696	2628	-1260	452
506	-6672	2608	-1180	408
507	-6784	2616	-1296	376
508	-6800	2516	-1268	376
509	-6872	2400	-1132	440
510	-6848	2412	-1240	416
511	-6856	2484	-1260	280
512	-6912	2316	-1360	380
513	-6928	2372	-1368	284
514	-6904	2364	-1476	236
515	-6892	2412	-1476	252
516	-6892	2332	-1480	280
517	-6840	2380	-1444	332
518	-6848	2416	-1456	376
519	-6868	2480	-1356	368
520	-6812	2484	-1316	472
521	-6808	2588	-1244	508
522	-6808	2428	-1252	588
523	-6708	2488	-1268	544
524	-6816	2508	-1268	492
525	-6760	2496	-1264	432
526	-6796	2508	-1264	460
527	-6828	2488	-1216	432
528	-6896	2472	-1256	460
529	-6980	2460	-1168	520
530	-6972	2380	-1152	580
531	-6960	2436	-1128	468
532	-6996	2416	-1216	500
533	-7008	2440	-1168	544
534	-7012	2496	-1068	576
535	-7076	2484	-1132	552
536	-6992	2536	-1060	628
537	-6996	2524	-1068	720
538	-6924	2588	-992	780
539	-6952	2672	-964	804
540	-6904	2672	-888	844
541	-6904	2620	-912	816
542	-7028	2608	-944	912
543	-7020	2740	-924	832
544	-7032	2716	-924	828
545	-6980	2696	-1012	928
546	-7064	2696	-972	972
547	-6932	2656	-932	772
548	-6924	2684	-1012	776
549	-6920	2676	-1060	748
550	-6936	2656	-1120	796
551	-6944	2632	-1100	764
552	-6928	2648	-1080	680
553	-6920	2684	-984	684
554	-6940	2708	-1000	736
555	-6848	2760	-884	804
556	-6892	2820	-820	936
557	-6928	2716	-848	960
558	-6888	2736	-888	932
559	-6820	2744	-900	924
560	-6876	2824	-836	996
561	-6944	2776	-820	904
562	-6876	2768	-812	976
563	-6768	2808	-768	988
564	-6820	2780	-820	1012
565	-6784	2868	-792	984
566	-6780	2864	-876	948
567	-6728	2792	-892	908
568	-6808	2796	-980	880
569	-6780	2784	-976	804
570	-6740	2848	-984	708
571	-6696	2752	-1060	704
572	-6764	2700	-1060	676
573	-6728	2796	-1032	696
574	-6712	2776	-1044	692
575	-6716	2776	-1144	592
576	-6668	2756	-1096	568
577	-6696	2780	-1084	540
578	-6616	2700	-1192	484
579	-6564	2752	-1248	532
580	-6584	2780	-1088	556
581	-6604	2820	-1148	612
582	-6552	2820	-1072	692
583	-6584	2792	-1116	700
584	-6552	2788	-976	732
585	-6572	2824	-1008	720
586	-6524	2888	-1036	684
587	-6632	2800	-1040	544
588	-6640	2772	-1124	564
589	-6740	2664	-1204	456
590	-6660	2712	-1180	556
591	-6744	2672	-1236	512
592	-6760	2656	-1268	440
593	-6824	2628	-1244	444
594	-6860	2692	-1180	520
595	-6796	2672	-1188	568
596	-6808	2620	-1140	508
597	-6760	2732	-1128	584
598	-6764	2660	-1120	612
599	-6864	2716	-1052	620
600	-6824	2772	-1076	688
601	-6916	2732	-1012	768
602	-6900	2732	-1044	656
603	-7004	2740	-988	704
604	-6908	2744	-952	812
605	-7000	2732	-1020	724
606	-7056	2632	-964	800
607	-7136	2732	-988	812
608	-7008	2652	-1040	720
609	-7056	2684	-1104	776
610	-7064	2616	-1192	712
611	-6956	2656	-1100	748
612	-7000	2724	-1096	780
613	-7008	2784	-1044	784
614	-6956	2716	-1064	816
615	-6956	2672	-1104	832
616	-6908	2668	-1072	764
617	-6900	2716	-1108	732
618	-6840	2676	-1188	656
619	-6872	2628	-1140	660
620	-6908	2576	-1132	628
621	-6872	2524	-1180	580
622	-6876	2560	-1208	512
623	-6856	2548	-1164	472
624	-6764	2596	-1164	484
625	-6708	2656	-1108	528
626	-6648	2576	-1092	548
627	-6656	2744	-1084	692
628	-6652	2684	-1028	676
629	-6644	2736	-968	704
630	-6652	2704	-980	660
631	-6644	2700	-936	708
632	-6516	2772	-984	680
633	-6616	2768	-1000	636
634	-6636	2764	-1028	620
635	-6696	2728	-1100	620
636	-6648	2768	-1020	716
637	-6672	2728	-1016	728
638	-6564	2772	-984	780
639	-6592	2808	-964	776
640	-6580	2784	-820	844
641	-6480	2860	-780	832
642	-6540	2908	-900	804
643	-6496	2868	-868	848
644	-6568	2832	-972	848
645	-6572	2904	-876	928
646	-6600	2820	-796	880
647	-6608	2756	-844	880
648	-6600	2712	-924	840
649	-6568	2768	-924	856
650	-6744	2728	-948	820
651	-6748	2664	-944	764
652	-6712	2688	-988	712
653	-6720	2628	-960	780
654	-6764	2724	-988	696
655	-6800	2692	-1052	668
656	-6912	2664	-1020	656
657	-6904	2692	-1008	640
658	-6944	2688	-1052	752
659	-6948	2648	-1036	736
660	-6932	2696	-1020	696
661	-6948	2684	-1032	716
662	-6960	2732	-1144	732
663	-6984	2720	-1048	704
664	-6856	2772	-1096	700
665	-6872	2728	-1220	708
666	-6920	2688	-1232	716
667	-6880	2672	-1192	616
668	-6932	2616	-1240	532
669	-6960	2548	-1268	488
670	-7024	2520	-1348	500
671	-7072	2548	-1384	464
672	-7084	2468	-1408	432
673	-7064	2480	-1352	320
674	-7056	2532	-1492	380
675	-7056	2416	-1384	396
676	-6988	2528	-1380	360
677	-7048	2568	-1464	264
678	-7080	2632	-1336	376
679	-6976	2580	-1352	460
680	-6856	2604	-1364	488
681	-6836	2648	-1236	476
682	-6884	2632	-1184	588
683	-6880	2584	-1188	536
684	-6872	2592	-1188	568
685	-6908	2656	-1200	536
686	-6904	2624	-1324	492
687	-6852	2556	-1252	484
688	-6928	2588	-1276	356
689	-6836	2528	-1372	428
690	-6844	2500	-1320	352
691	-6956	2488	-1436	280
692	-6928	2484	-1376	396
693	-6828	2416	-1440	316
694	-6856	2396	-1540	232
695	-6944	2392	-1472	204
696	-6824	2492	-1508	280
697	-6772	2472	-1476	364
698	-6792	2464	-1336	324
699	-6708	2556	-1324	368
700	-6720	2596	-1280	432
701	-6760	2596	-1256	516
702	-6708	2644	-1224	508
703	-6660	2648	-1200	576
704	-6648	2692	-1152	592
705	-6576	2716	-1204	580
706	-6736	2636	-1208	536
707	-6720	2704	-1188	532
708	-6672	2664	-1092	592
709	-6684	2692	-1028	644
710	-6596	2720	-928	736
711	-6604	2744	-932	724
712	-6616	2824	-1028	712
713	-6768	2788	-1076	672
714	-6644	2812	-956	792
715	-6600	2756	-936	772
716	-6692	2788	-948	760
717	-6720	2692	-1016	752
718	-6740	2704	-1036	752
719	-6744	2752	-1024	700
720	-6796	2724	-1036	632
721	-6892	2684	-1068	792
722	-6904	2636	-1088	768
723	-6944	2656	-1020	764
724	-6884	2604	-1108	676
725	-6904	2624	-1196	612
726	-6896	2652	-1084	600
727	-6836	2552	-1096	672
728	-6836	2588	-1096	748
729	-6860	2608	-1124	740
730	-6888	2604	-1092	732
731	-6912	2660	-1020	708
732	-6848	2668	-1108	796
733	-6864	2648	-1096	808
734	-6848	2660	-1124	732
735	-6824	2740	-1080	728
736	-6908	2668	-1180	744
737	-6836	2640	-1104	656
738	-6928	2640	-1180	548
739	-6896	2652	-1200	516
740	-6848	2604	-1184	532
741	-6768	2648	-1188	552
742	-6828	2584	-1148	576
743	-6812	2688	-1180	564
744	-6816	2724	-1088	532
745	-6856	2644	-1140	620
746	-6820	2620	-1108	592
747	-6700	2740	-1116	624
748	-6764	2640	-1080	640
749	-6728	2692	-1084	640
750	-6840	2644	-1080	720
751	-6848	2632	-1120	620
752	-6868	2616	-1252	596
753	-6900	2576	-1220	656
754	-6888	2504	-1188	624
755	-6840	2516	-1268	532
756	-6860	2528	-1268	528
757	-6824	2540	-1260	604
758	-6812	2532	-1220	564
759	-6832	2628	-1184	584
760	-6744	2724	-1168	696
761	-6748	2676	-1104	684
762	-6688	2664	-1180	728
763	-6724	2652	-1156	608
764	-6724	2632	-1116	672
765	-6700	2692	-1180	696
766	-6784	2584	-1208	608
767	-6720	2556	-1300	548
768	-6808	2564	-1248	500
769	-6864	2500	-1272	440
770	-6888	2500	-1336	444
771	-6848	2540	-1308	412
772	-6936	2576	-1348	412
773	-6936	2556	-1264	452
774	-6884	2572	-1288	416
775	-6952	2600	-1204	460
776	-6920	2616	-1160	552
777	-6960	2600	-1216	624
778	-6924	2604	-1148	584
779	-6888	2532	-1212	604
780	-6928	2548	-1164	592
781	-6900	2592	-1220	612
782	-6992	2564	-1216	548
783	-7016	2588	-1316	548
784	-6972	2552	-1244	552
785	-6880	2456	-1244	464
786	-6924	2536	-1280	488
787	-6900	2548	-1236	544
788	-6924	2560	-1220	564
789	-6924	2488	-1120	576
790	-6848	2616	-1152	596
791	-6844	2600	-1192	508
792	-6880	2580	-1164	548
793	-6820	2584	-1236	596
794	-6892	2604	-1188	540
795	-6872	2616	-1176	560
796	-6904	2604	-1132	592
797	-6860	2580	-1136	604
798	-6872	2664	-1084	632
799	-6924	2620	-1048	652
800	-6848	2648	-1156	696
801	-6868	2692	-1012	704
802	-6856	2676	-1000	656
803	-6860	2624	-1072	636
804	-6904	2696	-1084	740
805	-6900	2604	-1028	708
806	-6936	2712	-1136	624
807	-6896	2580	-1144	612
808	-6956	2604	-1124	600
809	-6816	2564	-1116	640
810	-6912	2584	-1104	648
811	-6924	2512	-1184	648
812	-6908	2572	-1200	556
813	-6892	2596	-1216	548
814	-6960	2500	-1260	472
815	-6936	2496	-1208	560
816	-6900	2480	-1164	504
817	-6980	2524	-1288	512
818	-6988	2480	-1300	452
819	-6896	2472	-1280	464
820	-6952	2492	-1168	488
821	-6952	2620	-1264	576
822	-6892	2616	-1192	536
823	-6912	2652	-1060	684
824	-6912	2628	-1068	732
825	-6860	2692	-1024	768
826	-6844	2628	-1072	700
827	-6852	2720	-1032	680
828	-6812	2772	-1064	684
829	-6824	2764	-1076	740
830	-6768	2736	-1120	716
831	-6796	2736	-1088	796
832	-6772	2776	-1088	624
833	-6768	2724	-1176	648
834	-6708	2664	-1184	688
835	-6704	2624	-1244	588
836	-6720	2644	-1240	568
837	-6820	2656	-1216	548
838	-6664	2560	-1168	600
839	-6688	2608	-1168	508
840	-6728	2564	-1312	460
841	-6680	2452	-1356	420
842	-6628	2484	-1396	356
843	-6704	2556	-1352	368
844	-6760	2580	-1320	420
845	-6644	2656	-1220	452
846	-6616	2652	-1280	548
847	-6660	2608	-1260	472
848	-6640	2640	-1248	468
849	-6644	2712	-1188	556
850	-6648	2664	-1156	540
851	-6672	2740	-1068	536
852	-6588	2764	-1148	548
853	-6620	2836	-1148	588
854	-6624	2732	-1108	596
855	-6600	2740	-1080	612
856	-6688	2800	-1052	648
857	-6684	2772	-1120	560
858	-6696	2676	-1088	568
859	-6644	2712	-1120	612
860	-6752	2736	-1124	604
861	-6772	2704	-1040	656
862	-6760	2616	-1128	652
863	-6832	2744	-1092	680
864	-6848	2648	-1136	584
865	-6812	2608	-1136	680
866	-6788	2696	-1100	688
867	-6724	2696	-1064	696
868	-6916	2648	-960	768
869	-6868	2772	-992	828
870	-6872	2668	-980	804
871	-6836	2708	-908	832
872	-6868	2724	-1008	864
873	-6836	2752	-1000	784
874	-6884	2712	-972	772
875	-6928	2648	-960	780
876	-6916	2632	-1000	740
877	-6856	2732	-1048	668
878	-6928	2624	-1092	656
879	-6988	2700	-1168	732
880	-6904	2648	-1184	668
881	-6908	2652	-1160	696
882	-6948	2728	-1168	632
883	-6932	2664	-1116	644
884	-6948	2700	-1192	596
885	-7004	2628	-1280	608
886	-6924	2648	-1268	604
887	-6964	2684	-1312	504
888	-6920	2552	-1360	520
889	-6944	2528	-1420	440
890	-6960	2532	-1392	456
891	-6840	2532	-1328	380
892	-6816	2532	-1408	404
893	-6836	2532	-1324	416
894	-6820	2552	-1340	472
895	-6816	2588	-1296	388
896	-6792	2588	-1296	488
897	-6808	2592	-1288	492
898	-6764	2692	-1264	460
899	-6740	2636	-1336	444
900	-6772	2664	-1248	432
901	-6812	2616	-1280	460
902	-6832	2592	-1332	404
903	-6800	2616	-1396	392
904	-6812	2520	-1364	356
905	-6732	2604	-1320	444
906	-6692	2664	-1316	400
907	-6632	2592	-1260	424
908	-6664	2624	-1216	476
909	-6592	2668	-1288	512
910	-6600	2800	-1208	468
911	-6512	2736	-1140	628
912	-6480	2868	-1104	656
913	-6408	2804	-1148	660
914	-6448	2844	-1096	656
915	-6504	2724	-1072	656
916	-6584	2668	-1080	616
917	-6596	2724	-1176	544
918	-6656	2580	-1276	496
919	-6696	2496	-1308	404
920	-6772	2576	-1280	468
921	-6804	2516	-1380	440
922	-6820	2488	-1352	324
923	-6800	2400	-1312	380
924	-6916	2464	-1424	392
925	-6924	2444	-1388	416
926	-6916	2488	-1432	412
927	-6952	2468	-1472	448
928	-6900	2412	-1444	372
929	-6964	2396	-1440	260
930	-6856	2288	-1468	300
931	-6880	2232	-1608	164
932	-6900	2316	-1608	84
933	-6892	2288	-1560	48
934	-6900	2276	-1528	136
935	-6820	2316	-1492	116
936	-6848	2336	-1428	192
937	-6764	2396	-1448	216
938	-6760	2400	-1420	252
939	-6772	2480	-1328	368
940	-6804	2572	-1188	364
941	-6792	2600	-1180	536
942	-6736	2584	-1048	568
943	-6780	2588	-1028	640
944	-6900	2624	-896	696
945	-6880	2696	-952	780
946	-6880	2660	-840	828
947	-6900	2652	-820	912
948	-7024	2760	-868	916
949	-7012	2700	-948	872
950	-6988	2760	-856	900
951	-6916	2712	-868	952
952	-7004	2824	-856	984
953	-6948	2840	-812	1000
954	-7016	2744	-852	1164
955	-7108	2740	-872	1044
956	-7240	2812	-840	1028
957	-7136	2668	-916	1056
958	-7184	2624	-960	936
959	-7268	2608	-1100	840
960	-7340	2556	-1200	704
961	-7372	2524	-1292	716
962	-7336	2496	-1232	668
963	-7244	2452	-1268	644
964	-7280	2360	-1428	588
965	-7356	2424	-1468	580
966	-7280	2376	-1480	556
967	-7264	2388	-1488	516
968	-7140	2428	-1480	448
969	-7140	2328	-1528	396
970	-7148	2348	-1592	344
971	-7080	2424	-1660	268
972	-7068	2436	-1508	260
973	-7044	2492	-1508	252
974	-6980	2428	-1588	188
975	-6964	2452	-1480	328
976	-6992	2500	-1544	240
977	-6936	2464	-1492	116
978	-6832	2500	-1552	232
979	-6844	2564	-1504	232
980	-6900	2536	-1456	256
981	-6760	2640	-1428	248
982	-6720	2584	-1480	188
983	-6672	2672	-1456	232
984	-6680	2628	-1264	328
985	-6688	2684	-1216	400
986	-6616	2688	-1208	420
987	-6616	2668	-1280	468
988	-6656	2592	-1292	364
989	-6632	2576	-1272	388
990	-6688	2572	-1188	444
991	-6604	2572	-1184	520
992	-6656	2572	-1200	600
993	-6688	2628	-1252	552
994	-6644	2604	-1204	544
995	-6524	2588	-1136	516
996	-6612	2672	-1124	504
997	-6728	2632	-1184	564
998	-6632	2624	-1092	612
999	-6644	2616	-1036	736
1000	-6716	2744	-1144	672
1001	-6724	2740	-1136	612
1002	-6640	2732	-1032	776
1003	-6628	2684	-1016	752
1004	-6712	2696	-984	780
1005	-6680	2764	-1024	796
1006	-6656	2764	-1028	764
1007	-6748	2852	-960	840
1008	-6780	2828	-1008	768
1009	-6788	2840	-1032	796
1010	-6804	2788	-1096	784
1011	-6752	2784	-1092	864
1012	-6836	2860	-1120	716
1013	-6976	2752	-1164	772
1014	-6936	2756	-1124	792
1015	-6944	2732	-1116	752
1016	-7012	2632	-1060	800
1017	-6940	2664	-1168	776
1018	-6960	2648	-1192	680
1019	-7016	2696	-1196	596
1020	-6952	2556	-1232	636
1021	-6888	2628	-1248	460
1022	-6916	2676	-1168	592
1023	-6884	2552	-1108	528
1024	-6832	2672	-1156	632
1025	-6728	2716	-1044	676
1026	-6780	2776	-1020	684
1027	-6692	2792	-924	808
1028	-6668	2792	-840	816
1029	-6652	2772	-840	880
1030	-6672	2796	-948	732
1031	-6656	2684	-1116	672
1032	-6600	2676	-1196	600
1033	-6612	2712	-1096	548
1034	-6632	2744	-1144	620
1035	-6600	2688	-1160	640
1036	-6536	2696	-1156	656
1037	-6596	2708	-1180	604
1038	-6616	2768	-1296	592
1039	-6636	2684	-1208	568
1040	-6600	2688	-1236	564
1041	-6632	2716	-1216	624
1042	-6612	2672	-1212	548
1043	-6644	2684	-1280	568
1044	-6640	2660	-1288	516
1045	-6592	2600	-1192	552
1046	-6664	2700	-1184	564
1047	-6600	2716	-1124	644
1048	-6592	2780	-1080	672
1049	-6568	2824	-988	656
1050	-6656	2780	-1052	612
1051	-6568	2800	-1088	660
1052	-6668	2700	-1080	584
1053	-6688	2756	-1128	624
1054	-6636	2808	-1108	604
1055	-6732	2764	-1136	648
1056	-6772	2768	-1132	592
1057	-6796	2744	-1036	660
1058	-6776	2768	-1160	600
1059	-6832	2796	-1140	556
1060	-6820	2708	-1180	680
1061	-6824	2720	-1220	564
1062	-6840	2688	-1196	668
1063	-6896	2640	-1252	580
1064	-6916	2668	-1256	600
1065	-6952	2668	-1268	496
1066	-6908	2616	-1380	552
1067	-7064	2584	-1404	516
1068	-7008	2536	-1356	452
1069	-7032	2504	-1476	344
1070	-6916	2448	-1564	304
1071	-7024	2464	-1540	340
1072	-6944	2488	-1504	240
1073	-6952	2568	-1600	204
1074	-6948	2428	-1564	264
1075	-6936	2532	-1588	144
1076	-6904	2468	-1524	156
1077	-6960	2548	-1528	264
1078	-6864	2440	-1468	304
1079	-6984	2404	-1556	248
1080	-6904	2424	-1588	260
1081	-6896	2420	-1588	204
1082	-6972	2416	-1684	184
1083	-6948	2436	-1572	180
1084	-6960	2376	-1588	220
1085	-6864	2488	-1624	208
1086	-6912	2496	-1552	328
1087	-6908	2512	-1524	280
1088	-6888	2528	-1432	372
1089	-6896	2548	-1468	376
1090	-6884	2524	-1380	408
1091	-6844	2588	-1316	488
1092	-6832	2564	-1288	488
1093	-6880	2560	-1300	392
1094	-6928	2584	-1248	436
1095	-6956	2604	-1296	464
1096	-6944	2580	-1316	484
1097	-6860	2532	-1272	376
1098	-6856	2508	-1300	444
1099	-6800	2636	-1216	468
1100	-6780	2704	-1216	508
1101	-6736	2704	-1236	536
1102	-6800	2724	-1224	588
1103	-6760	2708	-1136	696
1104	-6764	2720	-1180	652
1105	-6768	2604	-1168	632
1106	-6780	2628	-1280	612
1107	-6820	2556	-1192	504
1108	-6944	2572	-1296	584
1109	-6920	2460	-1212	548
1110	-6888	2480	-1276	556
1111	-6844	2440	-1312	552
1112	-6948	2524	-1316	544
1113	-6936	2468	-1308	516
1114	-6924	2528	-1372	620
1115	-7036	2572	-1304	596
1116	-6912	2588	-1136	696
1117	-6980	2556	-1216	632
1118	-6892	2580	-1108	684
1119	-6920	2688	-1188	636
1120	-6900	2668	-1140	724
1121	-6912	2584	-1108	644
1122	-6920	2644	-1144	720
1123	-6868	2712	-1104	680
1124	-6860	2648	-1080	632
1125	-6852	2652	-1160	596
1126	-6832	2616	-1300	580
1127	-6788	2620	-1220	524
1128	-6804	2640	-1320	448
1129	-6668	2604	-1336	464
1130	-6672	2580	-1272	380
1131	-6708	2548	-1348	472
1132	-6696	2556	-1340	388
1133	-6808	2500	-1360	420
1134	-6708	2468	-1376	392
1135	-6748	2492	-1384	444
1136	-6736	2468	-1380	344
1137	-6672	2444	-1480	408
1138	-6840	2516	-1372	416
1139	-6696	2504	-1324	360
1140	-6780	2536	-1292	524
1141	-6732	2516	-1208	536
1142	-6780	2556	-1200	636
1143	-6696	2660	-1072	632
1144	-6812	2708	-1140	692
1145	-6704	2700	-1068	740
1146	-6700	2664	-1052	736
1147	-6700	2820	-1064	804
1148	-6788	2700	-1012	804
1149	-6784	2720	-948	848
1150	-6792	2724	-1028	760
1151	-6732	2672	-1068	620
1152	-6764	2736	-1084	596
1153	-6796	2696	-1160	600
1154	-6748	2584	-1216	644
1155	-6700	2736	-1168	628
1156	-6716	2696	-1140	524
1157	-6632	2676	-1204	600
1158	-6708	2652	-1196	532
1159	-6752	2696	-1140	516
1160	-6652	2712	-1144	600
1161	-6700	2728	-1068	620
1162	-6732	2720	-1232	656
1163	-6812	2732	-1236	564
1164	-6780	2676	-1180	552
1165	-6784	2708	-1156	616
1166	-6872	2608	-1188	556
1167	-6884	2524	-1272	432
1168	-6980	2568	-1404	528
1169	-6928	2468	-1448	376
1170	-6944	2504	-1456	432
1171	-7032	2452	-1404	428
1172	-7128	2468	-1452	400
1173	-7088	2480	-1336	472
1174	-7144	2492	-1376	444
1175	-7124	2412	-1444	464
1176	-7036	2424	-1544	376
1177	-7100	2396	-1616	360
1178	-7112	2400	-1508	320
1179	-7080	2464	-1476	304
1180	-7008	2412	-1512	264
1181	-7020	2412	-1448	336
1182	-6948	2392	-1540	316
1183	-7000	2444	-1532	340
1184	-6956	2468	-1568	244
1185	-6984	2400	-1604	228
1186	-6964	2416	-1528	124
1187	-6888	2492	-1560	276
1188	-6940	2412	-1548	156
1189	-6912	2440	-1484	244
1190	-6904	2504	-1464	180
1191	-6872	2492	-1472	304
1192	-6912	2420	-1356	308
1193	-6940	2440	-1528	268
1194	-6972	2392	-1524	300
1195	-7020	2384	-1476	260
1196	-7020	2384	-1544	312
1197	-6932	2452	-1396	248
1198	-6976	2468	-1408	412
1199	-6812	2540	-1412	380
1200	-6848	2532	-1296	532
1201	-6816	2576	-1180	668
1202	-6760	2648	-1072	636
1203	-6724	2632	-1108	748
1204	-6684	2692	-992	712
1205	-6640	2828	-1052	816
1206	-6672	2812	-948	868
1207	-6704	2764	-952	800
1208	-6712	2804	-952	776
1209	-6676	2720	-992	748
1210	-6708	2700	-1152	688
1211	-6668	2692	-1072	532
1212	-6696	2620	-1116	588
1213	-6708	2584	-1188	564
1214	-6652	2604	-1216	548
1215	-6728	2740	-1196	560
1216	-6732	2672	-1164	668
1217	-6696	2696	-1140	744
1218	-6736	2808	-1064	688
1219	-6688	2764	-1016	808
1220	-6676	2856	-988	844
1221	-6736	2880	-1004	920
1222	-6712	2972	-900	972
1223	-6684	2928	-932	952
1224	-6648	2900	-980	912
1225	-6728	2868	-932	892
1226	-6768	2960	-968	832
1227	-6812	2872	-1028	764
1228	-6824	2792	-1052	792
1229	-6848	2736	-1176	636
1230	-6860	2608	-1300	516
1231	-6852	2732	-1340	404
1232	-6828	2572	-1408	360
1233	-6788	2676	-1448	288
1234	-6808	2532	-1484	308
1235	-6788	2568	-1468	224
1236	-6792	2572	-1408	232
1237	-6824	2532	-1424	272
1238	-6832	2652	-1508	308
1239	-6844	2540	-1476	268
1240	-6992	2500	-1552	176
1241	-6960	2452	-1640	244
1242	-6972	2492	-1604	140
1243	-7032	2352	-1728	120
1244	-7100	2344	-1704	84
1245	-7116	2296	-1752	48
1246	-7184	2312	-1732	24
1247	-7236	2284	-1776	32
1248	-7236	2256	-1780	36
1249	-7144	2264	-1740	52
1250	-7112	2308	-1812	92
1251	-7016	2384	-1700	92
1252	-7028	2324	-1668	132
1253	-6916	2364	-1608	196
1254	-6920	2460	-1628	196
1255	-6956	2456	-1620	212
1256	-6888	2464	-1612	188
1257	-6816	2424	-1508	220
1258	-6888	2452	-1544	128
1259	-6772	2428	-1604	104
1260	-6700	2472	-1568	148
1261	-6672	2440	-1540	124
1262	-6708	2432	-1564	156
1263	-6644	2440	-1456	152
1264	-6672	2484	-1468	216
1265	-6588	2536	-1448	264
1266	-6604	2636	-1324	252
1267	-6524	2528	-1384	320
1268	-6644	2472	-1264	348
1269	-6596	2536	-1288	436
1270	-6628	2616	-1216	516
1271	-6660	2560	-1128	532
1272	-6636	2624	-1064	576
1273	-6748	2656	-1100	636
1274	-6700	2596	-1156	632
1275	-6740	2648	-1080	640
1276	-6676	2676	-1072	720
1277	-6704	2708	-1096	744
1278	-6712	2604	-1036	784
1279	-6696	2688	-960	844
1280	-6760	2700	-1024	800
1281	-6832	2684	-1040	804
1282	-6896	2648	-1024	740
1283	-6924	2620	-1144	748
1284	-6952	2492	-1180	728
1285	-6980	2528	-1272	704
1286	-6944	2464	-1348	600
1287	-7084	2492	-1372	548
1288	-6952	2484	-1376	504
1289	-7028	2472	-1440	472
1290	-6912	2528	-1404	512
1291	-6980	2504	-1248	580
1292	-6980	2516	-1332	608
1293	-7028	2560	-1304	532
1294	-6980	2580	-1384	568
1295	-7068	2632	-1208	528
1296	-7024	2560	-1240	628
1297	-7064	2540	-1332	492
1298	-7024	2592	-1324	504
1299	-7056	2564	-1348	372
1300	-7096	2572	-1408	380
1301	-7116	2512	-1380	496
1302	-7124	2560	-1372	372
1303	-7064	2552	-1388	420
1304	-7008	2584	-1376	428
1305	-7024	2620	-1304	472
1306	-7136	2596	-1320	408
1307	-7064	2596	-1292	464
1308	-7044	2628	-1352	440
1309	-7048	2564	-1320	412
1310	-7152	2568	-1368	508
1311	-7088	2500	-1336	464
1312	-7168	2556	-1336	504
1313	-7108	2480	-1488	424
1314	-7008	2532	-1440	460
1315	-6984	2548	-1476	396
1316	-6956	2440	-1440	368
1317	-6956	2496	-1484	400
1318	-6924	2512	-1524	376
1319	-6916	2496	-1488	368
1320	-6904	2532	-1468	440
1321	-6800	2584	-1372	368
1322	-6784	2596	-1332	404
1323	-6736	2576	-1348	460
1324	-6692	2592	-1332	472
1325	-6684	2640	-1276	488
1326	-6636	2716	-1220	544
1327	-6600	2760	-1268	628
1328	-6596	2740	-1216	588
1329	-6616	2808	-1060	568
1330	-6648	2744	-1052	688
1331	-6608	2788	-1016	708
1332	-6688	2912	-988	736
1333	-6612	2868	-924	860
1334	-6680	2920	-856	872
1335	-6668	2932	-956	880
1336	-6728	2868	-892	868
1337	-6832	2900	-948	848
1338	-6744	2848	-964	776
1339	-6684	2900	-976	820
1340	-6712	2840	-924	748
1341	-6792	2820	-960	804
1342	-6748	2904	-1076	880
1343	-6632	2872	-1008	816
1344	-6780	2828	-1024	748
1345	-6808	2892	-1068	812
1346	-6632	2788	-1048	796
1347	-6588	2848	-1044	836
1348	-6680	2820	-1060	676
1349	-6768	2812	-1084	704
1350	-6640	2780	-1180	644
1351	-6724	2712	-1252	688
1352	-6684	2776	-1232	644
1353	-6696	2628	-1252	632
1354	-6764	2672	-1220	536
1355	-6736	2716	-1252	628
1356	-6676	2700	-1356	604
1357	-6656	2636	-1368	528
1358	-6736	2600	-1412	560
1359	-6644	2632	-1444	424
1360	-6588	2620	-1396	500
1361	-6564	2620	-1296	472
1362	-6672	2664	-1224	468
1363	-6560	2640	-1268	476
1364	-6644	2804	-1140	500
1365	-6616	2684	-1156	636
1366	-6612	2700	-1116	608
1367	-6524	2692	-1180	484
1368	-6580	2712	-1140	432
1369	-6616	2692	-1184	496
1370	-6632	2656	-1200	532
1371	-6568	2624	-1176	472
1372	-6628	2644	-1164	496
1373	-6692	2660	-1132	536
1374	-6664	2688	-1076	600
1375	-6648	2632	-1052	584
1376	-6728	2644	-1080	652
1377	-6704	2592	-1108	676
1378	-6660	2720	-1128	604
1379	-6604	2564	-1204	632
1380	-6688	2672	-1236	620
1381	-6732	2628	-1260	628
1382	-6704	2572	-1312	604
1383	-6816	2572	-1244	644
1384	-6812	2524	-1236	652
1385	-6920	2552	-1316	560
1386	-6916	2508	-1384	576
1387	-7004	2484	-1304	620
1388	-7072	2484	-1332	612
1389	-6972	2496	-1312	568
1390	-7024	2512	-1356	520
1391	-7124	2492	-1272	576
1392	-7136	2540	-1320	528
1393	-7160	2492	-1288	592
1394	-7184	2512	-1188	620
1395	-7144	2572	-1212	700
1396	-7180	2596	-1140	648
1397	-7204	2616	-1100	704
1398	-7280	2572	-1140	776
1399	-7148	2616	-1192	724
1400	-7260	2600	-1096	748
1401	-7248	2616	-1176	780
1402	-7228	2684	-1208	752
1403	-7164	2652	-1188	656
1404	-7172	2656	-1212	660
1405	-7152	2636	-1264	724
1406	-7168	2608	-1244	660
1407	-7136	2616	-1332	628
1408	-7056	2524	-1396	532
1409	-7032	2556	-1436	452
1410	-6972	2548	-1404	440
1411	-6948	2604	-1520	360
1412	-6836	2520	-1544	320
1413	-6856	2604	-1580	340
1414	-6748	2548	-1540	296
1415	-6760	2540	-1588	228
1416	-6676	2520	-1564	252
1417	-6720	2508	-1572	228
1418	-6676	2596	-1588	196
1419	-6700	2512	-1652	216
1420	-6692	2504	-1540	168
1421	-6604	2468	-1640	148
1422	-6564	2508	-1588	36
1423	-6532	2460	-1712	24
1424	-6596	2512	-1752	56
1425	-6600	2428	-1696	72
1426	-6524	2468	-1636	112
1427	-6480	2452	-1532	72
1428	-6504	2508	-1544	88
1429	-6488	2504	-1608	92
1430	-6604	2500	-1612	40
1431	-6568	2456	-1604	4
1432	-6600	2440	-1612	112
1433	-6632	2448	-1724	96
1434	-6708	2364	-1656	64
1435	-6696	2384	-1704	-32
1436	-6640	2388	-1584	16
1437	-6760	2416	-1572	220
1438	-6768	2548	-1580	148
1439	-6768	2516	-1524	236
1440	-6836	2440	-1496	260
1441	-6900	2504	-1540	304
1442	-6880	2512	-1500	276
1443	-6924	2468	-1524	324
1444	-6876	2420	-1512	304
1445	-6928	2388	-1556	236
1446	-6980	2452	-1584	216
1447	-7096	2456	-1536	240
1448	-7052	2404	-1540	256
1449	-7100	2488	-1508	280
1450	-7088	2372	-1488	264
1451	-7128	2268	-1492	264
1452	-7184	2336	-1580	264
1453	-7184	2316	-1652	188
1454	-7172	2320	-1600	248
1455	-7164	2332	-1580	260
1456	-7196	2284	-1588	340
1457	-7244	2264	-1596	256
1458	-7240	2304	-1560	264
1459	-7328	2300	-1528	308
1460	-7280	2296	-1500	352
1461	-7256	2264	-1484	376
1462	-7236	2296	-1532	408
1463	-7352	2288	-1616	300
1464	-7328	2348	-1548	412
1465	-7300	2256	-1572	352
1466	-7304	2284	-1544	400
1467	-7248	2296	-1560	404
1468	-7264	2300	-1620	424
1469	-7212	2304	-1480	416
1470	-7232	2388	-1436	464
1471	-7172	2420	-1480	508
1472	-7152	2384	-1364	540
1473	-7024	2452	-1364	468
1474	-7088	2496	-1340	528
1475	-7092	2572	-1348	500
1476	-6936	2512	-1388	536
1477	-6904	2464	-1392	484
1478	-6920	2540	-1348	508
1479	-6744	2520	-1308	536
1480	-6788	2448	-1368	532
1481	-6704	2468	-1356	432
1482	-6720	2608	-1396	420
1483	-6656	2592	-1412	456
1484	-6664	2596	-1416	424
1485	-6676	2568	-1368	392
1486	-6764	2504	-1336	436
1487	-6752	2480	-1364	420
1488	-6720	2536	-1420	424
1489	-6764	2500	-1356	416
1490	-6704	2440	-1480	300
1491	-6744	2416	-1480	212
1492	-6764	2524	-1532	260
1493	-6664	2492	-1448	232
1494	-6712	2512	-1548	352
1495	-6672	2484	-1420	324
1496	-6712	2480	-1308	388
1497	-6680	2556	-1368	436
1498	-6780	2660	-1316	420
1499	-6716	2700	-1336	424
1500	-6660	2708	-1376	440
1501	-6628	2692	-1372	488
1502	-6704	2608	-1352	440
1503	-6724	2600	-1340	420
1504	-6752	2596	-1432	400
1505	-6684	2600	-1428	372
1506	-6672	2592	-1532	404
1507	-6744	2548	-1540	256
1508	-6644	2548	-1472	320
1509	-6704	2520	-1480	312
1510	-6720	2568	-1468	320
1511	-6764	2548	-1408	300
1512	-6728	2452	-1444	244
1513	-6748	2444	-1532	244
1514	-6764	2520	-1484	204
1515	-6768	2520	-1392	288
1516	-6800	2508	-1376	380
1517	-6724	2552	-1304	420
1518	-6748	2576	-1368	472
1519	-6684	2580	-1328	508
1520	-6704	2692	-1220	468
1521	-6700	2664	-1188	548
1522	-6640	2716	-1076	624
1523	-6628	2804	-1036	688
1524	-6656	2752	-932	784
1525	-6784	2852	-984	816
1526	-6808	2776	-1036	840
1527	-6844	2752	-1068	736
1528	-6956	2668	-1200	688
1529	-6980	2644	-1260	600
1530	-6940	2568	-1364	552
1531	-6916	2528	-1324	492
1532	-6952	2540	-1464	380
1533	-6900	2444	-1496	372
1534	-6976	2500	-1544	476
1535	-6972	2412	-1580	364
1536	-6936	2424	-1592	324
1537	-6852	2416	-1592	332
1538	-6916	2432	-1528	332
1539	-6864	2480	-1596	332
1540	-6868	2484	-1552	288
1541	-6956	2416	-1548	228
1542	-6960	2376	-1652	208
1543	-7024	2344	-1568	124
1544	-7036	2368	-1660	76
1545	-6972	2276	-1688	64
1546	-6992	2244	-1628	100
1547	-6976	2284	-1656	64
1548	-6924	2308	-1640	32
1549	-6972	2384	-1648	44
1550	-6904	2432	-1552	140
1551	-6828	2464	-1440	220
1552	-6792	2596	-1376	264
1553	-6844	2528	-1348	376
1554	-6828	2640	-1304	540
1555	-6812	2584	-1248	548
1556	-6804	2684	-1168	608
1557	-6856	2644	-1128	672
1558	-6836	2644	-1144	584
1559	-6904	2580	-1264	580
1560	-6828	2632	-1208	652
1561	-6796	2608	-1260	500
1562	-6800	2668	-1248	628
1563	-6808	2636	-1216	628
1564	-6808	2648	-1204	640
1565	-6852	2640	-1292	636
1566	-6864	2576	-1240	628
1567	-6840	2600	-1232	592
1568	-6856	2600	-1224	544
1569	-6884	2584	-1340	552
1570	-6844	2604	-1384	524
1571	-6816	2520	-1424	416
1572	-6808	2504	-1504	516
1573	-6832	2496	-1472	400
1574	-6880	2520	-1524	392
1575	-6824	2520	-1584	312
1576	-6812	2500	-1552	328
1577	-6892	2464	-1532	256
1578	-6820	2364	-1696	228
1579	-6848	2448	-1628	224
1580	-6916	2368	-1584	128
1581	-6732	2428	-1636	128
1582	-6740	2412	-1580	132
1583	-6820	2364	-1696	168
1584	-6788	2436	-1584	168
1585	-6800	2472	-1640	224
1586	-6848	2432	-1552	128
1587	-6720	2456	-1604	144
1588	-6700	2524	-1564	248
1589	-6836	2492	-1496	216
1590	-6836	2552	-1540	256
1591	-6812	2604	-1504	304
1592	-6872	2524	-1416	324
1593	-6940	2564	-1472	332
1594	-6988	2444	-1416	332
1595	-7012	2388	-1432	276
1596	-7156	2380	-1540	260
1597	-7004	2480	-1496	268
1598	-6960	2404	-1472	260
1599	-6972	2436	-1524	352
1600	-6956	2380	-1444	352
1601	-6980	2424	-1444	364
1602	-6952	2396	-1488	404
1603	-6984	2484	-1468	412
1604	-6960	2464	-1484	400
1605	-6932	2420	-1524	440
1606	-6964	2444	-1508	424
1607	-6988	2404	-1536	424
1608	-7020	2436	-1592	304
1609	-6992	2388	-1636	408
1610	-6956	2332	-1656	268
1611	-6964	2328	-1760	212
1612	-6984	2300	-1740	144
1613	-6940	2312	-1708	160
1614	-7040	2292	-1636	184
1615	-6924	2424	-1656	184
1616	-6920	2440	-1552	244
1617	-6896	2516	-1504	304
1618	-6952	2404	-1392	432
1619	-6904	2520	-1496	344
1620	-6992	2508	-1412	520
1621	-6876	2552	-1276	448
1622	-7004	2516	-1364	460
1623	-6984	2564	-1372	412
1624	-7016	2564	-1356	448
1625	-7008	2580	-1376	468
1626	-7016	2556	-1336	488
1627	-6960	2596	-1268	484
1628	-6964	2528	-1348	448
1629	-7004	2552	-1180	568
1630	-7012	2640	-1252	464
1631	-6932	2568	-1232	512
1632	-6972	2624	-1272	556
1633	-6892	2616	-1396	568
1634	-6936	2568	-1276	548
1635	-6948	2532	-1312	584
1636	-6844	2556	-1364	592
1637	-6864	2560	-1320	540
1638	-6824	2492	-1352	444
1639	-6860	2520	-1408	472
1640	-6920	2492	-1440	440
1641	-6956	2424	-1544	388
1642	-6920	2484	-1588	336
1643	-6872	2432	-1612	228
1644	-6828	2480	-1556	380
1645	-6856	2396	-1656	272
1646	-6868	2296	-1676	204
1647	-6924	2364	-1700	204
1648	-6840	2332	-1704	136
1649	-6844	2328	-1708	160
1650	-6876	2392	-1740	136
1651	-6760	2416	-1676	136
1652	-6780	2480	-1580	224
1653	-6800	2500	-1560	220
1654	-6728	2520	-1648	176
1655	-6780	2564	-1500	104
1656	-6752	2508	-1416	264
1657	-6812	2572	-1480	260
1658	-6736	2492	-1364	352
1659	-6776	2548	-1364	340
1660	-6808	2596	-1324	260
1661	-6868	2496	-1300	276
1662	-6792	2644	-1224	348
1663	-6848	2592	-1248	428
1664	-6920	2568	-1260	404
1665	-6924	2572	-1264	500
1666	-6872	2600	-1328	432
1667	-6888	2616	-1356	544
1668	-6788	2552	-1336	564
1669	-6800	2520	-1300	564
1670	-6864	2632	-1260	668
1671	-6824	2652	-1232	668
1672	-6820	2664	-1240	636
1673	-6800	2728	-1308	676
1674	-6692	2628	-1248	680
1675	-6704	2616	-1328	680
1676	-6812	2632	-1328	656
1677	-6804	2568	-1416	496
1678	-6860	2484	-1452	428
1679	-6860	2392	-1520	376
1680	-6816	2352	-1636	232
1681	-6824	2348	-1724	152
1682	-6860	2320	-1732	96
1683	-6828	2248	-1700	88
1684	-6844	2360	-1676	4
1685	-6796	2268	-1688	76
1686	-6868	2388	-1604	-8
1687	-6888	2384	-1612	76
1688	-6844	2452	-1532	204
1689	-6824	2424	-1536	216
1690	-6868	2492	-1464	304
1691	-6920	2540	-1412	348
1692	-6908	2572	-1340	400
1693	-6912	2512	-1272	484
1694	-6980	2608	-1280	468
1695	-6964	2656	-1256	500
1696	-6928	2636	-1184	656
1697	-7032	2640	-1152	688
1698	-6976	2632	-1244	704
1699	-7044	2572	-1316	668
1700	-7040	2576	-1196	624
1701	-6920	2636	-1192	620
1702	-6880	2628	-1256	644
1703	-6972	2644	-1292	600
1704	-6988	2636	-1212	612
1705	-6980	2704	-1308	640
1706	-6952	2632	-1208	612
1707	-6900	2640	-1280	644
1708	-6884	2616	-1312	648
1709	-6876	2576	-1288	624
1710	-6884	2580	-1312	556
1711	-6972	2576	-1412	552
1712	-6976	2552	-1432	432
1713	-6992	2472	-1520	376
1714	-6932	2488	-1472	412
1715	-6904	2356	-1508	412
1716	-6932	2412	-1572	276
1717	-6848	2332	-1664	252
1718	-6900	2328	-1664	188
1719	-6964	2412	-1728	204
1720	-6912	2444	-1688	128
1721	-6856	2384	-1664	184
1722	-6916	2328	-1672	148
1723	-6908	2404	-1704	164
1724	-6952	2324	-1628	192
1725	-6920	2312	-1624	160
1726	-7040	2424	-1616	172
1727	-6892	2364	-1612	164
1728	-7008	2324	-1640	208
1729	-7052	2416	-1552	128
1730	-7020	2464	-1640	208
1731	-6940	2440	-1504	228
1732	-6908	2524	-1464	280
1733	-6980	2500	-1416	336
1734	-6860	2500	-1356	356
1735	-6908	2564	-1244	408
1736	-6980	2616	-1224	488
1737	-6952	2608	-1244	536
1738	-6904	2676	-1176	612
1739	-6992	2640	-1104	588
1740	-6976	2664	-1204	584
1741	-7024	2604	-1216	624
1742	-7016	2684	-1192	640
1743	-7032	2596	-1300	588
1744	-7012	2616	-1260	600
1745	-7088	2512	-1432	528
1746	-7080	2508	-1340	536
1747	-6976	2524	-1360	476
1748	-6988	2504	-1372	492
1749	-7020	2448	-1428	576
1750	-6928	2440	-1408	548
1751	-6956	2512	-1548	476
1752	-6880	2496	-1488	524
1753	-7004	2436	-1524	428
1754	-6992	2512	-1524	456
1755	-6924	2480	-1484	340
1756	-6924	2472	-1536	388
1757	-6936	2420	-1508	368
1758	-6972	2384	-1596	272
1759	-6948	2424	-1616	244
1760	-7016	2384	-1624	216
1761	-6964	2412	-1672	92
1762	-6984	2424	-1668	68
1763	-6940	2368	-1740	76
1764	-6920	2304	-1716	128
1765	-6940	2308	-1620	124
1766	-6980	2368	-1704	60
1767	-7080	2296	-1656	92
1768	-6932	2388	-1684	60
1769	-6944	2300	-1724	-28
1770	-7028	2248	-1724	-32
1771	-7060	2252	-1824	24
1772	-6872	2284	-1712	-96
1773	-6888	2316	-1732	24
1774	-6956	2320	-1656	132
1775	-6852	2324	-1620	148
1776	-6856	2456	-1500	260
1777	-6852	2404	-1432	304
1778	-6812	2524	-1416	320
1779	-6776	2584	-1304	436
1780	-6696	2604	-1264	536
1781	-6632	2616	-1108	540
1782	-6708	2656	-1180	704
1783	-6668	2616	-1224	652
1784	-6668	2664	-1300	652
1785	-6636	2600	-1184	624
1786	-6688	2664	-1224	548
1787	-6644	2608	-1244	584
1788	-6592	2528	-1220	680
1789	-6576	2600	-1248	552
1790	-6644	2648	-1248	516
1791	-6684	2688	-1248	536
1792	-6584	2632	-1212	620
1793	-6532	2660	-1252	528
1794	-6608	2712	-1168	580
1795	-6628	2776	-1176	596
1796	-6496	2752	-1084	704
1797	-6580	2780	-1084	732
1798	-6572	2824	-1028	692
1799	-6636	2780	-1100	788
1800	-6600	2796	-1068	704
1801	-6616	2764	-1024	656
1802	-6676	2776	-1092	656
1803	-6656	2780	-1080	584
1804	-6668	2760	-1188	632
1805	-6640	2744	-1124	712
1806	-6716	2712	-1192	600
1807	-6704	2684	-1164	656
1808	-6732	2704	-1268	552
1809	-6788	2632	-1352	448
1810	-6740	2572	-1360	488
1811	-6844	2596	-1396	400
1812	-6872	2636	-1364	476
1813	-6800	2500	-1492	368
1814	-6768	2628	-1404	404
1815	-6820	2504	-1384	416
1816	-6780	2676	-1408	368
1817	-6736	2688	-1332	488
1818	-6696	2776	-1316	416
1819	-6704	2684	-1260	516
1820	-6684	2704	-1232	548
1821	-6764	2756	-1168	544
1822	-6788	2776	-1196	516
1823	-6720	2792	-1040	616
1824	-6860	2728	-1180	588
1825	-6928	2724	-1212	588
1826	-6788	2660	-1240	500
1827	-6904	2664	-1252	532
1828	-6868	2664	-1324	460
1829	-6892	2572	-1340	396
1830	-6856	2616	-1432	432
1831	-6860	2568	-1368	400
1832	-6828	2668	-1360	388
1833	-6816	2540	-1472	444
1834	-6944	2624	-1424	432
1835	-6960	2552	-1384	468
1836	-6948	2512	-1424	452
1837	-6972	2536	-1356	428
1838	-7012	2520	-1548	360
1839	-7004	2472	-1520	300
1840	-7024	2432	-1628	268
1841	-6976	2484	-1664	212
1842	-7012	2376	-1660	224
1843	-7036	2400	-1712	180
1844	-6988	2464	-1732	192
1845	-7064	2484	-1664	180
1846	-7060	2468	-1680	168
1847	-7092	2404	-1668	204
1848	-7136	2468	-1588	260
1849	-7096	2484	-1592	268
1850	-7128	2456	-1540	276
1851	-7204	2464	-1520	268
1852	-7144	2528	-1452	288
1853	-7232	2512	-1540	204
1854	-7212	2508	-1536	260
1855	-7220	2416	-1624	252
1856	-7280	2396	-1588	204
1857	-7340	2396	-1552	232
1858	-7288	2468	-1608	196
1859	-7312	2348	-1652	304
1860	-7296	2364	-1588	296
1861	-7352	2432	-1520	364
1862	-7256	2328	-1580	264
1863	-7300	2328	-1620	276
1864	-7224	2344	-1596	312
1865	-7144	2316	-1512	316
1866	-7108	2404	-1484	348
1867	-7052	2420	-1548	452
1868	-7008	2444	-1436	448
1869	-6888	2528	-1372	460
1870	-6952	2576	-1320	444
1871	-6816	2600	-1348	556
1872	-6716	2644	-1264	648
1873	-6704	2752	-1224	504
1874	-6716	2656	-1304	536
1875	-6636	2604	-1316	536
1876	-6504	2700	-1264	492
1877	-6512	2684	-1348	440
1878	-6516	2676	-1368	372
1879	-6584	2676	-1320	488
1880	-6512	2632	-1316	448
1881	-6416	2736	-1312	400
1882	-6448	2736	-1296	432
1883	-6464	2660	-1348	420
1884	-6508	2704	-1268	444
1885	-6488	2648	-1348	424
1886	-6492	2720	-1360	428
1887	-6568	2656	-1240	460
1888	-6536	2620	-1328	460
1889	-6564	2588	-1244	440
1890	-6532	2620	-1208	524
1891	-6612	2656	-1272	520
1892	-6588	2616	-1252	500
1893	-6588	2640	-1232	576
1894	-6616	2628	-1292	500
1895	-6628	2728	-1272	484
1896	-6584	2636	-1328	448
1897	-6656	2676	-1340	520
1898	-6580	2704	-1340	468
1899	-6612	2632	-1392	432
1900	-6688	2588	-1308	436
1901	-6644	2632	-1432	372
1902	-6644	2644	-1428	364
1903	-6724	2584	-1440	336
1904	-6768	2556	-1528	280
1905	-6780	2508	-1564	276
1906	-6876	2492	-1580	256
1907	-6912	2428	-1604	120
1908	-6972	2304	-1676	128
1909	-7052	2352	-1704	84
1910	-7096	2352	-1764	36
1911	-7044	2300	-1668	104
1912	-7208	2332	-1680	144
1913	-7148	2260	-1680	96
1914	-7160	2260	-1700	192
1915	-7168	2244	-1708	128
1916	-7248	2284	-1536	188
1917	-7216	2316	-1712	260
1918	-7248	2296	-1520	300
1919	-7188	2336	-1532	316
1920	-7200	2368	-1540	340
1921	-7092	2364	-1520	332
1922	-7132	2480	-1440	324
1923	-7076	2464	-1472	332
1924	-7044	2360	-1580	388
1925	-7112	2428	-1508	320
1926	-7060	2464	-1556	364
1927	-7024	2452	-1456	280
1928	-6992	2504	-1404	404
1929	-7000	2484	-1388	420
1930	-7024	2484	-1412	340
1931	-7116	2520	-1552	352
1932	-7084	2468	-1436	308
1933	-7076	2392	-1596	420
1934	-7036	2424	-1520	308
1935	-7016	2348	-1696	288
1936	-7072	2348	-1600	244
1937	-7024	2344	-1608	224
1938	-7072	2300	-1648	296
1939	-6956	2432	-1584	260
1940	-6936	2372	-1548	332
1941	-6932	2448	-1512	364
1942	-6932	2460	-1596	352
1943	-6844	2496	-1432	436
1944	-6856	2540	-1464	336
1945	-6944	2424	-1444	352
1946	-6920	2540	-1508	372
1947	-6996	2528	-1472	304
1948	-6884	2496	-1464	308
1949	-6924	2416	-1456	280
1950	-6984	2412	-1580	100
1951	-6980	2304	-1716	160
1952	-6948	2344	-1716	148
1953	-6928	2304	-1736	72
1954	-6944	2316	-1696	136
1955	-6964	2336	-1720	76
1956	-6912	2388	-1680	92
1957	-6900	2380	-1668	76
1958	-7004	2392	-1620	164
1959	-6944	2432	-1596	244
1960	-6872	2448	-1604	300
1961	-6940	2404	-1528	248
1962	-6984	2468	-1604	260
1963	-6940	2464	-1588	156
1964	-6948	2444	-1564	220
1965	-6848	2468	-1492	316
1966	-6804	2436	-1488	280
1967	-6880	2504	-1532	344
1968	-6880	2516	-1448	344
1969	-6868	2496	-1552	240
1970	-6860	2472	-1496	276
1971	-6836	2528	-1436	252
1972	-6900	2588	-1500	304
1973	-6764	2568	-1448	312
1974	-6736	2596	-1288	424
1975	-6796	2592	-1332	536
1976	-6844	2632	-1412	504
1977	-6800	2588	-1308	584
1978	-6796	2624	-1340	452
1979	-6800	2644	-1408	540
1980	-6724	2628	-1332	512
1981	-6800	2512	-1484	536
1982	-6856	2572	-1500	548
1983	-6836	2432	-1484	420
1984	-6900	2464	-1452	376
1985	-6916	2492	-1540	436
1986	-6888	2472	-1448	344
1987	-6872	2364	-1528	232
1988	-6940	2412	-1528	208
1989	-6888	2404	-1508	212
1990	-6884	2452	-1544	296
1991	-6980	2496	-1488	340
1992	-6988	2492	-1568	232
1993	-6916	2484	-1428	264
1994	-6924	2480	-1392	288
1995	-6916	2540	-1416	396
1996	-7040	2460	-1396	352
1997	-6988	2528	-1424	428
1998	-7040	2440	-1464	372
[truncated: 10,782 more rows]
